# Supplementary material for: Deficiency in homozygous haplotypes reveals recessive lethal variants affecting fertility and viability in the Friesian horse
Source: BMC Genomics. 2026 Mar 11;27:389. doi: 10.1186/s12864-026-12728-5 (PMC13088515; doi:10.1186/s12864-026-12728-5)
Supplement: Supplementary file 2 — Additional file 2: Table S1. The filtered 40,809 SNPs that were included in the analysis. The table shows .bim file including the chromosome, SNP id, position, allele1 and allele 2. Table S2. Quality of gDNA for the six samples for PCR validation was checked on Denovix and Qubit. Quality of the gDNA of all six animal samples (F1 – F6) was sufficient. Table S3. Primer design for PCR validation of two candidate variants. Primer design for the 14-bp frameshift deletion on chromosome 4 and the 261-kb deletion on chromosome 23. Table S4. Haplotypes with homozygous deficiency including the haplotype sequences. The 10 haplotypes with homozygous deficiency based on EquCab_Friesian_WUR reference genome with Bonferroni adjusted P < 0.05. In total, 70K SNP Chip data of 8,263 horses were included in the analysis. The table shows the genomic location and the haplotype sequences. The SNP IDs and their location of each SNP in the haplotype sequence can be found in Table S1. Table S5. The number of matings, insemination success, still birth rate and juvenile mortality in risk1, risk2 and non-risk matings. The relative differences in % for insemination success, still births and juvenile mortality of risk matings compared to non-risk matings are represented. To illustrate, for FH1, non-risk matings had an average insemination success of 76.4%. Risk1 matings had 38.2% lower insemination success compared to non-risk matings, resulting in average insemination success of 47.2% (76.4% – (76.4%*0.382)). Risk1 matings were defined when both the sire and dam were carrier. Risk2 matings were defined when the sire was carrier and the maternal grandsire was carrier. Non-risk matings were defined when the sire was non-carrier and the dam was carrier or maternal grandsire was carrier. Table S6. The number of matings, insemination success, still birth rate and juvenile mortality in matings of carrier sires and non-carrier sires. The relative differences in % for insemination success, still births [file 12864_2026_12728_MOESM2_ESM.xlsx]

## Sheet: TableS1
S1 Table. The filtered 40,809 SNPs that were included in the analysis. The table shows .bim file including the chromosome, SNP id, position, allele1 and allele 2.
Chromosome	SNP_ID	Position	Allele1	Allele2
1	UKUL1	367274	G	A
1	UKUL2	381394	C	T
1	UKUL3	381781	A	G
1	BIEC2_23	533370	C	T
1	BIEC2_29	584703	T	C
1	BIEC2_85	855563	C	T
1	BIEC2_108	1000704	A	G
1	BIEC2_94	1040475	A	G
1	BIEC2_97	1062091	C	T
1	BIEC2_103	1137000	A	G
1	BIEC2_109	1157715	C	T
1	BIEC2_119	1267374	C	T
1	BIEC2-121	1267743	A	G
1	BIEC2_130	1307492	A	G
1	BIEC2_155	1337837	C	T
1	BIEC2_136	1382803	A	G
1	BIEC2_161	1473928	A	G
1	BIEC2_168	1523853	A	G
1	BIEC2_198	1550043	A	G
1	BIEC2_190	1723399	A	C
1	BIEC2_226	1820046	C	T
1	BIEC2_215	1966432	C	T
1	BIEC2_228	1979998	C	A
1	BIEC2_236	2019606	C	T
1	BIEC2-244	2031369	G	A
1	BIEC2_296	2076302	G	A
1	Affx-102036133	2101201	G	A
1	BIEC2_273	2184743	T	C
1	BIEC2_290	2284975	C	T
1	BIEC2_307	2377716	A	G
1	BIEC2_400	2454452	G	T
1	BIEC2_361	2500112	A	G
1	BIEC2_365	2509728	T	C
1	BIEC2_387	2560087	C	T
1	BIEC2-408	2576802	C	T
1	BIEC2_476	2632183	T	C
1	Affx-102153512	2657019	T	C
1	BIEC2_512	2742872	T	C
1	BIEC2_473	2789404	A	C
1	BIEC2_474	2790347	A	C
1	BIEC2_486	2810121	G	A
1	BIEC2_511	2843947	C	T
1	BIEC2_563	2964784	C	A
1	BIEC2_564	2966831	C	A
1	BIEC2_663	3167923	A	C
1	BIEC2_740	3211433	C	T
1	BIEC2_761	3281181	C	T
1	BIEC2_762	3314654	A	G
1	BIEC2_700	3365729	T	C
1	BIEC2_701	3366167	T	G
1	BIEC2_718	3374304	C	T
1	BIEC2_726	3401736	A	G
1	BIEC2_831	3517607	C	T
1	BIEC2_835	3541178	A	G
1	Affx-102757014	3560642	G	A
1	BIEC2_763	3622710	C	T
1	BIEC2_767	3622935	C	T
1	BIEC2_776	3694402	T	C
1	BIEC2_785	3722954	A	G
1	BIEC2-815	3886087	C	T
1	BIEC2_816	3893940	C	T
1	BIEC2_838	3951442	A	G
1	BIEC2_850	3955376	G	T
1	BIEC2_853	3959081	G	A
1	BIEC2_970	4088533	T	C
1	BIEC2_927	4157598	G	A
1	BIEC2_951	4340689	C	T
1	BIEC2_984	4523548	G	A
1	BIEC2-993	4534839	A	G
1	BIEC2_1025	4688949	G	A
1	BIEC2_1031	4693043	G	T
1	BIEC2_1039	4698119	G	A
1	BIEC2-1053	4791021	T	C
1	BIEC2-1065	4840772	G	A
1	BIEC2_1074	4864013	T	C
1	BIEC2_1080	4894077	A	C
1	Affx-101975596	4963611	C	A
1	BIEC2_1104	5011402	A	G
1	BIEC2_1110	5026254	A	G
1	Affx-101465312	5099923	G	A
1	BIEC2_1265	5191979	C	T
1	Affx-102551287	5252116	A	G
1	BIEC2_1189	5260899	G	A
1	BIEC2_1269	5349188	T	C
1	Affx-102335973	5361134	A	C
1	BIEC2_1393	5435753	A	G
1	BIEC2_1414	5456677	C	T
1	BIEC2_1419	5456901	C	A
1	BIEC2_1428	5459006	C	T
1	Affx-102203376	5629190	C	A
1	BIEC2_1691	5706222	A	G
1	BIEC2_1741	5746997	G	A
1	BIEC2_1667	5800801	T	C
1	BIEC2_1697	5823255	C	T
1	Affx-102440193	5915919	C	T
1	BIEC2_1783	5960732	C	T
1	BIEC2-1837	6031596	T	G
1	BIEC2_2021	6164422	C	A
1	BIEC2_1885	6167814	C	A
1	BIEC2_1950	6246212	C	T
1	Affx-102375426	6272216	C	T
1	BIEC2_2003	6295126	G	A
1	BIEC2_2014	6297804	A	G
1	Affx-102435127	6323750	G	A
1	BIEC2-2056	6386407	C	A
1	BIEC2_2067	6402502	A	G
1	BIEC2_2230	6434182	C	T
1	BIEC2_2123	6470387	A	G
1	Affx-101380257	6582227	C	T
1	BIEC2_2166	6647935	G	A
1	BIEC2_2171	6683036	T	C
1	BIEC2-2390	7072239	T	C
1	BIEC2_2398	7075082	G	A
1	BIEC2_2584	7119193	T	C
1	BIEC2_2490	7183783	G	A
1	BIEC2_2497	7189374	C	A
1	BIEC2-2597	7495783	G	A
1	BIEC2_2600	7496360	C	T
1	BIEC2_2615	7741986	T	C
1	BIEC2_2621	7788066	A	C
1	BIEC2_2805	7867607	A	G
1	TBIEC2_2806	7870073	G	T
1	BIEC2_2643	8004373	C	T
1	BIEC2_2838	8065305	G	A
1	BIEC2_2684	8096987	T	C
1	BIEC2_2690	8097598	G	A
1	BIEC2_2768	8154248	C	A
1	Affx-101604261	8213968	C	T
1	BIEC2_3017	8236569	A	G
1	BIEC2-2835	8292730	C	T
1	BIEC2_2836	8292859	T	C
1	BIEC2_2860	8403677	A	G
1	BIEC2_2890	8461034	T	C
1	BIEC2_2975	8648044	G	A
1	BIEC2_3044	8737867	A	G
1	BIEC2_3074	8801360	G	T
1	BIEC2_3127	8888975	A	C
1	BIEC2_3462	9049025	A	G
1	BIEC2_3257	9052771	A	G
1	BIEC2_3515	9242268	C	T
1	BIEC2_3315	9279912	A	G
1	BIEC2_3353	9393045	A	G
1	BIEC2_3385	9456271	T	C
1	BIEC2_3441	9593318	C	T
1	BIEC2_3445	9599329	A	C
1	BIEC2_3793	9666890	A	G
1	Affx-101732728	9710920	T	C
1	BIEC2_3599	9806140	C	T
1	BIEC2_3605	9807797	A	G
1	BIEC2_3615	9830002	A	C
1	BIEC2_3628	9839263	C	T
1	BIEC2_3630	9839956	G	A
1	BIEC2_3702	10217956	A	G
1	BIEC2_3735	10448834	T	C
1	BIEC2_3754	10504424	A	G
1	BIEC2_3999	10529268	C	A
1	BIEC2_3880	10610027	A	G
1	BIEC2_4156	10716379	T	C
1	BIEC2_4307	10823381	T	C
1	Affx-102164379	10961416	G	A
1	BIEC2-4434	11011786	C	T
1	BIEC2_4476	11042131	A	G
1	BIEC2_4544	11082524	C	T
1	BIEC2_4647	11217047	C	T
1	BIEC2_4926	11633796	G	A
1	BIEC2_4969	11691483	G	A
1	BIEC2_4986	11755527	C	T
1	BIEC2_5081	11894674	T	C
1	BIEC2_5089	11899861	C	A
1	BIEC2_5205	12078924	A	G
1	BIEC2_5280	12212691	C	T
1	BIEC2_5323	12311606	G	A
1	BIEC2_5327	12313441	C	T
1	BIEC2-5328	12314166	G	A
1	BIEC2_5351	12337103	A	G
1	BIEC2_5709	12391245	A	G
1	BIEC2_5478	12434720	C	A
1	BIEC2_5541	12482391	A	G
1	BIEC2_5559	12497729	G	A
1	BIEC2_5588	12509864	T	C
1	BIEC2_5601	12516169	A	G
1	BIEC2_5674	12557666	G	T
1	BIEC2_5678	12557811	T	G
1	BIEC2_5688	12569248	C	T
1	BIEC2_5731	12584848	C	T
1	BIEC2-5741	12631292	C	T
1	BIEC2_5793	12730336	G	A
1	BIEC2_5808	12760811	G	T
1	BIEC2-5875	12883307	A	G
1	BIEC2-5877	12885217	G	A
1	Affx-102839383	12909956	A	C
1	BIEC2_6011	13008510	T	C
1	BIEC2_6013	13008697	T	C
1	BIEC2_6373	13083155	C	T
1	BIEC2_6374	13087414	A	G
1	Affx-101697069	13116945	G	A
1	BIEC2_6397	13154088	A	G
1	TBIEC2_6398	13156485	C	T
1	Affx-102337776	13250779	A	G
1	Affx-101225819	13253801	T	C
1	CUHSNP00036503	13303878	C	T
1	BIEC2-6203	13422906	T	C
1	BIEC2_6204	13426582	G	A
1	BIEC2_6324	13607475	A	C
1	UKUL24	13739153	T	C
1	UKUL27	13756093	C	T
1	UKUL28	13760544	T	C
1	BIEC2_6752	13809693	T	C
1	BIEC2_6441	13858021	T	C
1	BIEC2_6452	13865403	T	C
1	BIEC2_6475	13872661	C	T
1	BIEC2_6476	13872852	T	C
1	BIEC2_6521	13940915	A	G
1	BIEC2_6887	14038111	A	G
1	BIEC2_6609	14100403	C	T
1	BIEC2_6650	14160665	G	T
1	BIEC2_6680	14233713	T	C
1	BIEC2_6719	14306586	G	A
1	BIEC2_6726	14322807	C	T
1	BIEC2-6793	14423734	T	C
1	BIEC2_7155	14434758	T	C
1	Affx-103035215	14494911	A	G
1	BIEC2_6883	14541379	C	A
1	BIEC2_7275	14625704	T	G
1	BIEC2_6919	14634522	T	C
1	Affx-102598673	14660991	C	T
1	BIEC2_6995	14726345	C	T
1	BIEC2_7005	14741402	C	T
1	BIEC2_7009	14749689	A	G
1	BIEC2_7523	14935397	A	C
1	BIEC2_7149	14971437	A	G
1	BIEC2_7188	15043614	A	G
1	Affx-101949861	15073498	T	C
1	BIEC2_7233	15124585	C	T
1	CUHSNP00113132	15299186	C	A
1	BIEC2_7287	15357502	A	G
1	BIEC2_7289	15364757	A	C
1	BIEC2_7697	15449165	G	T
1	Affx-102503777	15493084	C	A
1	Affx-102282921	15528895	C	T
1	BIEC2_7704	15592387	G	A
1	BIEC2_7346	15662300	C	T
1	BIEC2_7347	15664004	C	T
1	BIEC2_7354	15688190	C	T
1	BIEC2-7401	15727708	G	T
1	BIEC2-7424	15793693	A	C
1	BIEC2_7427	15819633	C	T
1	BIEC2_7850	15883046	C	A
1	BIEC2_7436	15918617	T	C
1	BIEC2_7855	15974819	T	G
1	BIEC2_7447	16028810	T	C
1	BIEC2_7449	16029437	C	A
1	Affx-102129276	16137030	T	C
1	BIEC2_7453	16167288	A	G
1	BIEC2_7454	16168462	G	A
1	BIEC2_7462	16191168	G	T
1	BIEC2_7466	16195153	T	G
1	BIEC2_7467	16195332	A	G
1	BIEC2_7886	16208697	A	G
1	TBIEC2_7897	16266294	G	A
1	TBIEC2_7899	16272287	T	C
1	BIEC2_7504	16330284	T	C
1	UKUL35	16379434	G	A
1	UKUL36	16379514	G	T
1	BIEC2_7532	16426363	G	A
1	BIEC2_7538	16431517	T	C
1	BIEC2_7572	16471725	G	T
1	BIEC2_7581	16477724	C	A
1	BIEC2_7588	16480562	T	C
1	BIEC2_7593	16495918	A	G
1	BIEC2_7617	16516716	G	A
1	BIEC2_7624	16526296	T	C
1	TBIEC2_8114	16673705	C	T
1	Affx-102272312	16685849	T	C
1	BIEC2_8128	16715282	C	T
1	BIEC2_7700	16862235	C	T
1	BIEC2_7701	16870972	T	C
1	BIEC2-7711	16926214	G	A
1	Affx-101490944	17041838	A	G
1	BIEC2_7719	17059648	T	C
1	BIEC2_7741	17249165	A	G
1	BIEC2_7742	17249228	T	C
1	BIEC2_7745	17283032	A	G
1	BIEC2-7749	17318555	G	A
1	BIEC2_7775	17397536	G	T
1	BIEC2_8215	17400561	C	T
1	Affx-102779141	17401026	G	A
1	BIEC2_7795	17456643	A	G
1	BIEC2_7880	17578128	A	G
1	BIEC2_8328	17658328	G	A
1	BIEC2_7917	17758771	A	G
1	BIEC2_7941	17824239	A	G
1	BIEC2_8410	17914744	G	A
1	BIEC2_7985	17964902	T	C
1	BIEC2_7987	17967943	T	C
1	BIEC2_8003	17983530	C	T
1	Affx-102136772	18017121	G	A
1	BIEC2_8051	18083156	T	C
1	BIEC2_8527	18117468	T	C
1	TBIEC2_8565	18185121	G	A
1	BIEC2_8177	18374125	T	C
1	BIEC2_8184	18397367	T	C
1	Affx-103019799	18400091	C	T
1	Affx-101508443	18400792	T	C
1	BIEC2_8196	18441933	A	G
1	BIEC2-8208	18446300	T	C
1	BIEC2_8258	18484061	T	C
1	BIEC2_8303	18566638	T	C
1	BIEC2_8319	18607488	G	A
1	BIEC2_8321	18607882	A	G
1	BIEC2_8339	18651967	T	C
1	BIEC2_8403	18674060	T	C
1	BIEC2-8426	18690072	G	A
1	BIEC2_8433	18703074	G	A
1	Affx-102381750	18764651	G	T
1	BIEC2_8972	18855206	A	C
1	Affx-101690724	18890933	A	G
1	BIEC2_9023	18971494	A	G
1	BIEC2_9038	18975447	G	A
1	BIEC2_9065	19024077	T	C
1	BIEC2_8614	19080851	G	A
1	BIEC2_8778	19458683	T	C
1	BIEC2_8783	19465851	C	T
1	BIEC2_8784	19469095	A	G
1	BIEC2_8852	19616068	A	G
1	BIEC2-8864	19634677	G	T
1	BIEC2_8892	19691480	T	C
1	BIEC2_8899	19700254	G	T
1	BIEC2_8948	19729220	A	G
1	BIEC2_8976	19767608	T	C
1	BIEC2_8977	19768026	A	G
1	BIEC2_8982	19778176	T	C
1	TBIEC2_9495	19931591	T	C
1	BIEC2-9003	19935604	G	A
1	Affx-101219854	19957061	T	C
1	BIEC2_9572	20096142	T	C
1	Affx-101990175	20117755	T	C
1	BIEC2_9664	20178110	C	A
1	Affx-102653177	20263645	A	G
1	BIEC2_9222	20278218	T	C
1	BIEC2_9317	20391848	T	G
1	BIEC2_9324	20394505	G	A
1	BIEC2_9379	20415613	C	T
1	BIEC2_9393	20428704	C	T
1	BIEC2_9410	20438564	A	G
1	BIEC2_9443	20518826	T	C
1	BIEC2_9455	20524474	G	A
1	BIEC2_9458	20527704	C	A
1	BIEC2_9460	20528002	A	G
1	BIEC2_9538	20646557	G	A
1	UKUL41	20782426	T	C
1	UKUL42	20831325	G	A
1	Affx-101385993	20948093	G	A
1	BIEC2_9591	20986320	T	C
1	BIEC2_9633	21522906	T	G
1	Affx-101838800	21570720	A	G
1	BIEC2_10223	21676379	C	T
1	BIEC2_9749	21836833	C	T
1	Affx-101520978	22005920	A	G
1	BIEC2_10411	22045986	A	G
1	BIEC2_9926	22103375	T	C
1	BIEC2_9930	22140892	A	G
1	BIEC2_9932	22148535	A	G
1	BIEC2_9945	22169214	A	C
1	BIEC2_10578	22424682	T	C
1	BIEC2_10582	22463105	C	A
1	BIEC2_10058	22531710	T	G
1	BIEC2_10094	22589939	T	C
1	BIEC2_10095	22590109	G	A
1	BIEC2_10098	22590381	C	T
1	BIEC2-10112	22596185	T	C
1	BIEC2_10120	22619304	G	A
1	BIEC2_10676	22707952	A	C
1	BIEC2_10677	22710951	G	A
1	BIEC2_10263	22819945	A	G
1	BIEC2_10345	22863119	T	G
1	BIEC2_10984	22950297	A	G
1	BIEC2_11007	22975498	A	G
1	BIEC2_11013	22977984	G	A
1	BIEC2-10647	23139401	A	C
1	BIEC2_10691	23168811	C	T
1	BIEC2_11345	23231902	C	T
1	BIEC2_10826	23304280	T	C
1	BIEC2_10827	23304286	C	T
1	BIEC2_10905	23347481	A	G
1	BIEC2-10908	23350527	T	G
1	BIEC2_11551	23380855	T	C
1	BIEC2_10950	23394354	T	G
1	BIEC2_10960	23484759	C	T
1	Affx-102219838	23500455	A	G
1	BIEC2_11614	23550894	G	A
1	BIEC2_11621	23579000	A	G
1	BIEC2_11037	23712964	G	A
1	BIEC2_11066	23897742	C	T
1	BIEC2_11068	23911738	C	T
1	BIEC2_11074	23912182	T	G
1	BIEC2_11115	24000940	A	C
1	Affx-101982597	24004114	C	A
1	BIEC2-11123	24007134	A	G
1	BIEC2_11124	24007172	A	G
1	Affx-102502396	24008169	T	G
1	BIEC2_11147	24015146	C	T
1	BIEC2_11154	24023374	C	T
1	BIEC2_11892	24153014	G	T
1	BIEC2_11275	24194455	T	G
1	BIEC2_11277	24198107	T	C
1	Affx-102826835	24266270	T	C
1	BIEC2_11313	24278570	A	G
1	BIEC2_11317	24288601	A	G
1	BIEC2_12010	24355821	A	G
1	BIEC2_11375	24387702	T	G
1	BIEC2_11385	24431037	T	G
1	BIEC2_11386	24431048	T	G
1	BIEC2_11406	24501844	G	A
1	BIEC2_11418	24526680	A	G
1	BIEC2_11429	24621166	C	T
1	BIEC2_11435	24637109	A	G
1	Affx-102049241	24715542	G	T
1	BIEC2_11443	24721099	T	G
1	Affx-102082461	24940611	A	G
1	BIEC2_11461	24952012	C	T
1	BIEC2_11462	24952331	C	T
1	BIEC2-11464	24954777	G	A
1	BIEC2_11465	24954862	A	G
1	BIEC2_11513	25126652	T	C
1	BIEC2_11532	25178649	G	A
1	BIEC2_12180	25182184	G	T
1	BIEC2_11544	25226775	C	T
1	BIEC2_12205	25299256	C	T
1	BIEC2_11562	25342217	C	T
1	BIEC2_11597	25462762	C	T
1	BIEC2_12253	25492548	A	G
1	BIEC2_12275	25583445	C	T
1	BIEC2_11653	25720831	C	A
1	BIEC2_12317	25761462	T	C
1	BIEC2_12320	25807088	T	C
1	Affx-102008924	25872444	T	C
1	BIEC2_12326	25887830	C	A
1	BIEC2_11679	25943349	T	C
1	BIEC2_11721	25983654	A	G
1	Affx-102369113	26068968	C	T
1	BIEC2-11768	26101021	C	T
1	BIEC2_11772	26102163	G	A
1	BIEC2_11774	26109595	C	A
1	BIEC2_11821	26270564	T	C
1	BIEC2_12526	26396040	G	A
1	BIEC2_11866	26454338	G	A
1	BIEC2_11887	26526856	T	C
1	BIEC2_11888	26527063	A	G
1	BIEC2_11893	26575431	T	C
1	BIEC2_12580	26604609	A	G
1	Affx-102590615	26685604	A	G
1	Affx-102125876	26703548	G	A
1	Affx-102819853	26797787	T	C
1	BIEC2_12798	26863912	C	A
1	BIEC2_12127	26915205	G	A
1	BIEC2_12140	26966635	T	C
1	BIEC2_12186	27032314	G	A
1	BIEC2_12229	27101785	T	C
1	BIEC2_12239	27119297	G	A
1	BIEC2_12958	27151492	A	G
1	BIEC2_12974	27207746	T	C
1	BIEC2_12335	27307602	C	T
1	Affx-101189102	27318495	T	C
1	BIEC2_12366	27353871	T	C
1	TBIEC2_13133	27454410	C	T
1	BIEC2_12415	27474260	T	C
1	BIEC2_12416	27474439	T	C
1	TBIEC2_13168	27572139	A	G
1	BIEC2_12462	27647930	C	A
1	BIEC2_13195	27668820	G	A
1	TBIEC2_13198	27674430	A	C
1	BIEC2_12498	27723982	T	C
1	BIEC2_12499	27724212	T	C
1	BIEC2_12508	27739453	A	G
1	BIEC2_12516	27754062	A	G
1	BIEC2_12544	27824144	G	A
1	BIEC2_12554	27836040	G	A
1	BIEC2_13319	27924332	A	G
1	BIEC2_12609	27954366	C	T
1	BIEC2_12618	28017035	C	T
1	BIEC2_13348	28027773	T	C
1	BIEC2_12625	28135744	C	T
1	BIEC2_12629	28168111	C	T
1	TBIEC2_13368	28199077	A	G
1	Affx-101259303	28209066	G	A
1	BIEC2_12696	28400129	A	C
1	BIEC2_12697	28442127	A	G
1	UKUL48	28518026	T	C
1	BIEC2_12714	28609976	G	A
1	BIEC2-12716	28610363	C	T
1	BIEC2_13462	28641543	A	C
1	BIEC2_12738	28746810	A	G
1	BIEC2_12744	28802671	G	T
1	BIEC2_12748	28832300	C	T
1	BIEC2_13487	28893539	C	T
1	BIEC2-12755	28949441	G	A
1	BIEC2_13491	29061492	A	G
1	BIEC2_13492	29103078	G	T
1	BIEC2-12771	29203581	G	A
1	BIEC2_12789	29256724	A	G
1	BIEC2_12803	29272694	C	T
1	BIEC2_12846	29439853	T	C
1	Affx-102004838	29449816	T	C
1	Affx-102390899	29455200	G	A
1	BIEC2_13686	29605482	T	C
1	Affx-101821056	29639480	G	A
1	BIEC2_12971	29697447	C	T
1	TBIEC2_13716	29698786	G	A
1	TBIEC2_13724	29744496	T	C
1	BIEC2_12991	29783947	A	G
1	Affx-102199411	29801392	A	G
1	Affx-101639372	29898235	T	C
1	BIEC2_13027	29947222	C	T
1	BIEC2_13042	29969072	C	T
1	BIEC2_13068	30038304	G	T
1	BIEC2_13069	30038637	C	A
1	BIEC2_13095	30109679	C	T
1	BIEC2_13328	30399510	T	C
1	TBIEC2_14106	30435072	T	C
1	BIEC2_13380	30556978	T	C
1	BIEC2_13388	30574987	C	T
1	BIEC2-13430	30688439	C	T
1	BIEC2_13478	30857141	A	G
1	BIEC2_13542	31036901	C	T
1	Affx-102661465	31126729	C	T
1	BIEC2_13608	31161542	G	A
1	BIEC2_13612	31165456	G	A
1	BIEC2_13643	31174814	T	C
1	BIEC2_13655	31179227	C	T
1	BIEC2_13811	31318860	A	G
1	BIEC2-13824	31350675	A	C
1	BIEC2_13853	31386763	A	G
1	BIEC2_13872	31429199	A	G
1	BIEC2_13913	31478439	C	A
1	BIEC2_13932	31517761	T	C
1	BIEC2-13942	31520906	T	C
1	BIEC2_13953	31522514	T	G
1	BIEC2_13954	31522670	C	T
1	BIEC2_13963	31526619	T	C
1	BIEC2_13985	31539388	G	A
1	BIEC2_13989	31542864	C	T
1	BIEC2_14091	31741735	T	C
1	BIEC2_14107	31766639	A	G
1	BIEC2_14117	31772312	C	T
1	BIEC2_14118	31774742	T	G
1	BIEC2_14970	31898788	A	G
1	UKUL62	32010898	A	C
1	BIEC2_14278	32106614	T	G
1	BIEC2_14357	32351304	C	T
1	BIEC2_14425	32476428	G	A
1	BIEC2_14542	32624755	C	T
1	BIEC2_15368	32648891	T	C
1	TBIEC2_15385	32701304	C	T
1	TBIEC2_15397	32740080	G	A
1	Affx-102075605	32820529	A	G
1	BIEC2-14705	32954401	A	G
1	BIEC2_14719	32978492	G	A
1	BIEC2_14736	33019816	C	T
1	UKUL70	33045053	G	A
1	BIEC2_14804	33130493	A	G
1	BIEC2_14825	33249304	T	C
1	BIEC2_14830	33277599	G	A
1	BIEC2_15727	33418205	T	C
1	BIEC2_15754	33508826	T	C
1	BIEC2_15756	33510258	A	G
1	BIEC2_14990	33617342	G	A
1	BIEC2_15020	33698788	C	T
1	BIEC2-15026	33700823	C	A
1	BIEC2_15054	33735678	C	T
1	BIEC2_15076	33761596	C	T
1	BIEC2_15940	33818033	G	T
1	BIEC2_15116	33856708	A	G
1	BIEC2_15154	33875562	C	A
1	BIEC2_15159	33895206	C	T
1	BIEC2_15163	33907069	G	T
1	BIEC2_15164	33907148	C	A
1	BIEC2_15166	33907584	C	T
1	BIEC2_16059	33978224	T	C
1	UKUL71	34042808	T	C
1	BIEC2_15257	34105993	C	T
1	BIEC2_15261	34106251	A	G
1	TBIEC2_16150	34179190	G	T
1	BIEC2_16190	34290492	C	T
1	Affx-103004752	34325349	G	A
1	BIEC2_15374	34404458	G	A
1	BIEC2_15434	34550959	T	C
1	TBIEC2_16349	34699982	C	A
1	BIEC2_15484	34708560	C	T
1	BIEC2_15499	34750835	C	T
1	BIEC2_15520	34784406	C	T
1	BIEC2_15525	34793253	C	T
1	BIEC2_15598	34911776	A	G
1	Affx-102372265	34913473	G	A
1	BIEC2_15602	34913735	T	C
1	BIEC2_15609	34916382	T	C
1	Affx-102450450	34921207	A	C
1	TBIEC2_16506	35016569	G	A
1	BIEC2_16566	35143185	G	A
1	UKUL72	35290349	A	G
1	BIEC2_15773	35331002	T	C
1	BIEC2_15777	35344404	G	A
1	BIEC2_16815	35617723	T	C
1	BIEC2_16899	35770441	A	C
1	BIEC2_16026	35817435	T	C
1	BIEC2_17070	35993524	A	C
1	BIEC2_16163	36023667	C	T
1	BIEC2_16198	36111359	G	A
1	BIEC2_16275	36199460	G	T
1	BIEC2_16294	36228250	A	C
1	BIEC2_16417	36363929	C	A
1	BIEC2_16439	36451032	A	C
1	BIEC2_16440	36453819	T	C
1	TBIEC2_17383	36517452	C	T
1	BIEC2-16469	36561314	C	T
1	BIEC2_16470	36561342	A	G
1	BIEC2_17407	36577420	A	G
1	Affx-102230169	36594827	A	G
1	UKUL79	36715344	T	C
1	BIEC2_16497	36789124	A	C
1	BIEC2_16499	36792606	G	A
1	BIEC2_16512	36839026	C	T
1	BIEC2_16514	36881109	A	G
1	TBIEC2_17459	36930929	G	T
1	BIEC2_16527	36941611	T	C
1	TBIEC2_17469	36972171	G	T
1	BIEC2_16535	37002232	T	C
1	BIEC2_16542	37022888	A	G
1	BIEC2_17494	37057120	A	G
1	BIEC2_16564	37083890	A	G
1	BIEC2-16588	37173973	A	C
1	BIEC2_16658	37300671	A	G
1	BIEC2_16675	37330579	T	C
1	UKUL80	37340965	G	A
1	BIEC2_16707	37386008	T	C
1	BIEC2_16807	37505416	G	A
1	Affx-101287957	37518228	C	T
1	BIEC2_16836	37585551	G	A
1	Affx-101789039	37607694	T	C
1	BIEC2_16884	37717512	C	T
1	Affx-102932295	37812823	G	A
1	BIEC2_16955	37823065	A	G
1	BIEC2_16968	37850816	C	T
1	BIEC2_16971	37854465	A	G
1	BIEC2_16972	37854776	G	A
1	BIEC2_17982	38069862	T	C
1	BIEC2-17059	38201209	A	G
1	BIEC2_17060	38201294	C	T
1	BIEC2_17067	38204876	T	G
1	Affx-102039238	38242368	T	C
1	BIEC2_18029	38301067	T	C
1	BIEC2_17087	38353927	T	C
1	BIEC2_17088	38356096	T	G
1	BIEC2_18112	38468572	A	C
1	BIEC2_17181	38523137	C	T
1	BIEC2_17183	38523282	A	G
1	BIEC2_17277	38674143	C	T
1	BIEC2_17278	38674375	A	G
1	BIEC2_17292	38684732	C	T
1	BIEC2_17404	38812929	A	G
1	BIEC2_17405	38813673	C	A
1	BIEC2_17429	38859659	A	G
1	BIEC2_17498	38955344	G	A
1	UKUL82	39011577	C	T
1	UKUL83	39024705	C	T
1	BIEC2_17531	39034444	G	A
1	BIEC2_18519	39082750	C	T
1	Affx-101735534	39219428	A	C
1	BIEC2_17641	39270503	C	T
1	BIEC2_17913	39554684	C	T
1	BIEC2_17937	39589286	C	T
1	Affx-102820412	39865085	T	C
1	BIEC2_18152	40017712	C	T
1	TBIEC2_19166	40077665	C	T
1	BIEC2_18277	40218340	G	A
1	BIEC2_18465	40381356	C	T
1	BIEC2_19577	40465494	C	T
1	BIEC2_18799	40851999	G	A
1	BIEC2_18843	40881079	C	T
1	BIEC2_18852	40895576	T	C
1	BIEC2_18858	40901795	C	T
1	TBIEC2_19970	41068434	T	C
1	BIEC2_18991	41236126	T	C
1	BIEC2_20037	41289484	A	G
1	TBIEC2_20053	41344593	T	C
1	TBIEC2_20054	41353364	T	C
1	Affx-101654361	41426921	T	C
1	BIEC2_19074	41444387	C	A
1	BIEC2_19075	41444472	T	C
1	BIEC2_19128	41522026	G	A
1	BIEC2_20264	41566785	T	C
1	BIEC2-19261	41661553	G	A
1	BIEC2_20378	41768860	G	A
1	UKUL86	41833478	A	G
1	Affx-102919861	41907152	A	G
1	BIEC2_19387	41907304	C	T
1	BIEC2_20466	41925162	A	G
1	BIEC2_20509	42046656	T	C
1	BIEC2_19530	42238348	A	G
1	Affx-102468646	42411655	A	G
1	BIEC2_19636	42463762	A	C
1	TBIEC2_20760	42523012	T	C
1	BIEC2_20766	42531570	C	T
1	BIEC2_19688	42552168	A	C
1	BIEC2_19738	42657581	T	C
1	BIEC2_19829	42852394	A	C
1	BIEC2_19833	42873280	C	A
1	BIEC2_19844	42901635	A	G
1	BIEC2_19848	42966552	C	T
1	BIEC2_19851	42966948	A	G
1	BIEC2-19852	42967026	C	A
1	BIEC2-19862	43021828	A	G
1	BIEC2_19919	43311888	T	C
1	BIEC2-19943	43392256	T	C
1	Affx-101563451	43430146	G	A
1	BIEC2_20038	43479429	C	A
1	BIEC2_20045	43489957	G	A
1	TBIEC2_21246	43527478	A	G
1	BIEC2_21254	43538247	C	T
1	TBIEC2_21261	43545845	T	C
1	BIEC2_20104	43587543	G	A
1	BIEC2_20142	43849256	T	G
1	Affx-102108244	43976084	C	T
1	Affx-101711834	44263313	A	G
1	BIEC2-20226	44397684	A	G
1	Affx-101935601	44537511	G	A
1	BIEC2_21638	44671020	T	C
1	BIEC2_20464	44780384	T	C
1	Affx-101791025	44800929	G	A
1	BIEC2_20529	44855030	C	A
1	BIEC2_20534	44855314	A	C
1	BIEC2_20661	45100877	G	A
1	BIEC2_20684	45136992	T	C
1	BIEC2_20693	45150992	G	A
1	BIEC2_20711	45174736	A	G
1	BIEC2_20718	45180882	T	C
1	BIEC2_20722	45183123	G	A
1	BIEC2_22036	45255671	C	T
1	BIEC2_22075	45322970	A	C
1	Affx-102899627	45327555	G	A
1	BIEC2_20804	45328202	G	A
1	Affx-101752776	45329269	A	G
1	BIEC2_20807	45432829	C	T
1	BIEC2_20822	45615477	A	C
1	BIEC2_20823	45615495	A	G
1	BIEC2_20850	45817743	A	G
1	BIEC2_20862	45929639	G	A
1	BIEC2_20871	45941643	G	A
1	BIEC2_20878	45973310	G	A
1	BIEC2-20880	45977686	G	A
1	BIEC2_22185	46142023	A	C
1	BIEC2_20959	46699942	A	G
1	Affx-102765035	46758015	C	T
1	Affx-101927560	46949219	T	C
1	Affx-101434198	46984168	A	G
1	BIEC2_20992	47248552	A	G
1	BIEC2_20996	47305418	G	A
1	BIEC2_21003	47395766	A	C
1	BIEC2_22309	47676565	T	C
1	BIEC2_21032	47786416	T	G
1	Affx-101214328	48038268	T	G
1	BIEC2_22332	48047009	A	G
1	BIEC2_21080	48235567	C	A
1	BIEC2-21103	48397804	G	A
1	BIEC2_21107	48425520	C	A
1	Affx-102645005	48445189	G	A
1	BIEC2_21115	48520505	T	C
1	BIEC2_22405	48569696	T	G
1	BIEC2_21153	48669663	G	A
1	BIEC2_21154	48669824	T	G
1	BIEC2-21155	48672848	A	G
1	BIEC2_21173	48700472	G	A
1	BIEC2_22478	48772357	T	C
1	Affx-102084424	48846480	C	T
1	Affx-102037884	48953588	T	G
1	Affx-101842043	49009113	G	A
1	BIEC2_21208	49104786	A	C
1	BIEC2_21212	49124910	T	C
1	BIEC2_22503	49212069	A	G
1	Affx-102841499	49291045	G	A
1	Affx-102950730	49317105	C	A
1	BIEC2_22515	49453115	C	T
1	Affx-101322930	49455482	A	G
1	Affx-102768958	49460760	A	G
1	BIEC2-21234	49496489	G	A
1	BIEC2-21255	49511840	A	C
1	BIEC2_21275	49706367	T	C
1	BIEC2-21288	49729960	G	A
1	BIEC2_22597	49897678	C	T
1	BIEC2_22614	50060574	C	A
1	BIEC2_22615	50060576	C	T
1	BIEC2_21333	50106924	T	C
1	BIEC2_21339	50138927	T	G
1	BIEC2_22630	50143624	G	T
1	BIEC2_21355	50211821	A	G
1	BIEC2_21363	50273807	A	G
1	BIEC2-21398	50477308	G	A
1	BIEC2_22691	50477647	G	A
1	Affx-101768424	50543139	A	G
1	BIEC2-21406	50601265	G	T
1	BIEC2_22705	50669748	A	G
1	BIEC2_22715	50772283	A	G
1	Affx-102842415	50868418	A	G
1	Affx-101374777	51043919	C	T
1	BIEC2_21502	51262460	C	T
1	Affx-102539170	51448338	T	G
1	UKUL89	51538451	G	A
1	BIEC2_21579	51704173	T	G
1	Affx-101764718	51772492	T	C
1	BIEC2_22878	51806321	G	A
1	BIEC2_21609	51926165	T	C
1	BIEC2-21627	51984648	G	A
1	TBIEC2_22947	52028097	G	T
1	TBIEC2_22962	52078197	A	G
1	TBIEC2_22966	52103475	T	C
1	BIEC2_21676	52126006	T	C
1	BIEC2_23023	52257286	T	C
1	BIEC2_21723	52257508	T	C
1	BIEC2-21802	52562290	C	T
1	BIEC2-21824	52626156	G	A
1	BIEC2_21868	52708695	T	C
1	UKUL90	52828116	C	T
1	CUHSNP00122049	52862762	C	T
1	TBIEC2_23252	53005056	G	A
1	Affx-102895178	53281595	T	C
1	BIEC2_22112	53462055	G	A
1	BIEC2_22143	53515649	C	T
1	BIEC2_23482	53542437	T	C
1	BIEC2_22237	53604702	G	T
1	Affx-102544484	53654010	C	T
1	BIEC2_22306	53656864	C	T
1	BIEC2_22335	53736147	C	T
1	BIEC2_23711	53736264	C	T
1	BIEC2_22385	53827650	T	C
1	Affx-102398101	53867772	A	C
1	BIEC2_22468	53966704	C	T
1	Affx-102472540	54021310	G	A
1	BIEC2_23932	54043994	C	T
1	Affx-103106930	54200529	C	T
1	BIEC2_22722	54259383	C	T
1	Affx-102522919	54323409	G	T
1	BIEC2-22894	54454662	C	T
1	BIEC2_22928	54482666	T	C
1	BIEC2_23074	54591918	C	T
1	Affx-101846250	54634299	C	T
1	Affx-102397840	54668574	A	C
1	BIEC2_23210	54751541	G	T
1	Affx-102755707	54766778	T	C
1	Affx-102426683	54912029	T	C
1	BIEC2_23285	54951979	A	C
1	Affx-101791224	54976814	A	C
1	BIEC2_23308	55058680	C	T
1	BIEC2_23337	55074282	T	C
1	BIEC2_23346	55088684	C	T
1	BIEC2_23351	55088979	T	G
1	Affx-102017548	55171168	C	T
1	BIEC2_23383	55191458	G	A
1	Affx-101974159	55236547	G	T
1	BIEC2_24828	55273313	T	C
1	BIEC2-23409	55334270	T	C
1	BIEC2_24850	55352817	A	G
1	BIEC2_23435	55433164	C	A
1	BIEC2_24930	55599935	C	T
1	BIEC2_24932	55600111	C	T
1	Affx-101890221	55621451	G	A
1	Affx-102279127	55685312	T	G
1	Affx-102456846	55745022	A	G
1	BIEC2_24943	55801723	A	G
1	BIEC2_23514	56013025	T	C
1	BIEC2_23517	56016486	C	T
1	BIEC2_23528	56164766	T	C
1	BIEC2_23532	56166960	C	T
1	Affx-101780208	56230632	A	G
1	Affx-101879050	56269941	T	C
1	BIEC2_23547	56326706	T	C
1	Affx-102018666	56424686	C	T
1	BIEC2-23559	56478250	A	G
1	BIEC2_23564	56507682	T	C
1	BIEC2_23573	56511706	A	G
1	BIEC2_23574	56548279	C	T
1	BIEC2_23586	56610703	C	T
1	BIEC2-23628	56732704	T	C
1	BIEC2_23631	56734587	C	T
1	BIEC2_23633	56735096	C	A
1	BIEC2_23642	56764430	G	A
1	BIEC2_25107	56833719	A	C
1	BIEC2-23660	56893744	C	T
1	BIEC2_23661	56902702	T	C
1	BIEC2_25113	56938108	A	G
1	BIEC2_23677	57062380	A	G
1	BIEC2_23687	57139631	C	T
1	Affx-101877775	57158061	C	T
1	UKUL101	57288190	C	T
1	BIEC2_23694	57379720	G	A
1	BIEC2_23697	57383746	A	C
1	UKUL102	57684258	A	G
1	Affx-102480508	57702936	G	A
1	BIEC2_23728	57750197	T	C
1	BIEC2_23730	57799861	C	T
1	UKUL110	57935648	T	G
1	UKUL112	57960596	A	G
1	BIEC2-23754	57983768	C	T
1	BIEC2_23759	57987365	G	A
1	BIEC2_23763	57989088	A	G
1	Affx-102327034	58023347	C	T
1	BIEC2_23803	58121026	C	T
1	UKUL114	58131829	A	C
1	UKUL115	58131889	G	T
1	Affx-101991502	58187897	C	A
1	BIEC2-23808	58289183	T	C
1	BIEC2_23813	58292388	G	A
1	BIEC2_25285	58339217	C	A
1	BIEC2_23843	58406630	G	A
1	BIEC2_23856	58448306	A	G
1	BIEC2_23892	58558272	C	T
1	BIEC2_25387	58577847	A	G
1	BIEC2_25394	58629036	A	G
1	BIEC2-23931	58752056	A	G
1	UKUL117	58839165	A	G
1	UKUL118	58839180	G	A
1	Affx-102748645	58876330	T	C
1	BIEC2_25454	58943196	T	G
1	BIEC2_23977	58989976	A	G
1	BIEC2_25474	59001886	C	T
1	BIEC2_23995	59098904	A	G
1	Affx-102229745	59193434	C	T
1	BIEC2_24102	59290649	G	A
1	Affx-102611961	59343912	T	G
1	Affx-102834960	59397964	C	T
1	BIEC2_24383	59533114	C	T
1	BIEC2_24386	59533195	A	G
1	BIEC2_24477	59575485	C	T
1	BIEC2_26107	59637390	T	C
1	BIEC2_24722	59701290	T	G
1	BIEC2_24751	59716711	A	G
1	BIEC2_24798	59797949	G	A
1	BIEC2_24811	59803752	C	T
1	BIEC2_24813	59804170	T	C
1	BIEC2_26359	59809907	C	T
1	BIEC2_24874	59888449	G	A
1	BIEC2_26433	59922398	T	G
1	Affx-102399574	60100990	C	T
1	BIEC2_26622	60154661	A	G
1	Affx-102663816	60166438	C	A
1	BIEC2_25112	60232383	A	G
1	TBIEC2_26697	60291897	A	C
1	BIEC2_25150	60349413	C	T
1	Affx-102354479	60442127	C	T
1	BIEC2_26771	60452923	A	G
1	BIEC2-25231	60481234	G	T
1	BIEC2-25239	60681105	C	T
1	BIEC2_25244	60724529	T	C
1	BIEC2_25248	60734533	C	T
1	Affx-102113991	60768030	C	T
1	Affx-102513570	61020140	A	G
1	BIEC2_25269	61064162	G	A
1	BIEC2-25272	61091384	T	C
1	BIEC2_25277	61097526	A	G
1	BIEC2_25301	61326966	T	C
1	BIEC2_25307	61406134	G	A
1	BIEC2_26880	61481538	C	T
1	BIEC2_873745	61542199	G	A
1	Affx-102901282	61583620	G	A
1	Affx-102219185	61798436	T	C
1	BIEC2_25331	61828786	G	A
1	BIEC2_26911	61903891	A	C
1	BIEC2_25358	62005995	G	A
1	BIEC2_25362	62084142	G	A
1	Affx-101522374	62138780	G	A
1	BIEC2_25379	62163241	T	C
1	TBIEC2_26951	62167418	C	T
1	Affx-101662509	62455853	C	A
1	TBIEC2_27076	62541806	G	A
1	BIEC2_27090	62573534	G	A
1	TBIEC2_27091	62584059	G	A
1	TBIEC2_27116	62698901	A	G
1	TBIEC2_27122	62750321	T	G
1	BIEC2_25551	62788071	T	C
1	BIEC2_25552	62788176	C	T
1	BIEC2_25578	62868560	G	T
1	BIEC2_25581	62877587	C	T
1	BIEC2_25590	62907134	A	G
1	TBIEC2_27170	62923052	A	G
1	TBIEC2_27183	62989314	T	G
1	BIEC2_27204	63046328	A	G
1	BIEC2_25650	63093950	G	A
1	Affx-102778466	63144753	G	A
1	BIEC2_27337	63281625	G	A
1	BIEC2_25768	63318310	G	A
1	BIEC2_25790	63343778	C	A
1	BIEC2_25792	63346616	C	T
1	BIEC2_27413	63400763	C	T
1	BIEC2_25825	63404539	T	C
1	Affx-101594407	63502280	T	C
1	BIEC2_25857	63503136	G	A
1	BIEC2-25880	63540942	C	A
1	BIEC2_25896	63573891	T	G
1	Affx-102381880	63675636	G	A
1	BIEC2_27566	63772669	A	G
1	TBIEC2_27576	63784118	T	G
1	BIEC2_25986	63816980	G	T
1	BIEC2_26011	63932565	T	G
1	BIEC2_27645	64006653	T	G
1	BIEC2_26073	64075634	A	C
1	BIEC2_26075	64076006	A	G
1	BIEC2_26156	64135687	G	A
1	BIEC2_27793	64208463	G	A
1	BIEC2_27802	64246688	A	G
1	TBIEC2_27815	64283087	T	C
1	BIEC2_26303	64436308	A	C
1	BIEC2_26386	64504047	C	T
1	BIEC2_26399	64519163	G	A
1	BIEC2_28027	64549168	G	T
1	BIEC2_28050	64581383	A	G
1	BIEC2_26501	64740453	G	T
1	Affx-101858108	64740674	A	G
1	Affx-101214000	64751880	A	G
1	BIEC2-26527	64754657	C	T
1	BIEC2_26551	64811039	G	A
1	BIEC2_26567	64818982	G	A
1	BIEC2_26582	64911592	T	C
1	BIEC2-26590	64923266	C	T
1	BIEC2_26617	65041401	T	C
1	BIEC2-26628	65046797	A	G
1	Affx-102972296	65055822	G	A
1	BIEC2-26637	65068257	A	G
1	BIEC2_26658	65116698	G	A
1	BIEC2_26660	65127632	C	T
1	BIEC2-26666	65153000	A	G
1	BIEC2_28333	65207655	A	G
1	Affx-102490768	65270877	A	G
1	BIEC2_26699	65300020	T	C
1	BIEC2_26715	65349395	C	T
1	BIEC2_26896	65562965	C	T
1	BIEC2-26937	65713595	T	G
1	BIEC2_26941	65718871	G	A
1	BIEC2-26960	65758624	A	G
1	BIEC2_26992	65798158	C	T
1	BIEC2_28665	65832397	T	C
1	Affx-101935152	65917885	G	A
1	BIEC2_28724	65921891	A	C
1	Affx-102305847	66066256	C	T
1	BIEC2_27143	66082398	C	T
1	BIEC2_27194	66164067	G	A
1	Affx-101701081	66166492	A	C
1	BIEC2_27258	66237944	G	A
1	BIEC2_27291	66280330	A	C
1	BIEC2_27292	66280338	T	C
1	BIEC2_27301	66298238	T	G
1	BIEC2_27322	66315608	C	T
1	BIEC2_27336	66343290	A	G
1	BIEC2_27351	66370314	T	C
1	BIEC2-27352	66370540	A	G
1	BIEC2_27377	66398396	T	C
1	BIEC2_27378	66398449	G	A
1	BIEC2_27399	66450544	G	T
1	Affx-102497861	66483703	C	T
1	BIEC2_27499	66669993	G	T
1	BIEC2-27502	66673121	C	T
1	BIEC2_27512	66690753	C	A
1	BIEC2_27549	66747161	C	T
1	BIEC2_27590	66830097	C	A
1	BIEC2_27609	66873676	T	G
1	BIEC2_27617	66880866	G	A
1	BIEC2_27626	66886097	A	G
1	BIEC2_29387	66944620	A	G
1	BIEC2_27707	66991546	T	C
1	BIEC2_27725	67050766	A	G
1	BIEC2_29469	67154768	C	T
1	BIEC2_27766	67156391	G	A
1	BIEC2_29482	67243345	T	C
1	Affx-101922539	67279172	C	T
1	BIEC2_29486	67311469	C	T
1	UKUL136	69920041	C	T
1	BIEC2-28055	69958072	C	A
1	BIEC2_29777	70084240	G	A
1	Affx-101781032	70111578	G	A
1	BIEC2_29785	70177978	C	T
1	BIEC2-28090	70251801	T	C
1	BIEC2_28094	70286988	T	C
1	BIEC2_28097	70298921	C	T
1	BIEC2_28110	70384462	C	T
1	BIEC2_28111	70386201	C	T
1	BIEC2_28114	70457387	A	G
1	BIEC2_28129	70517880	A	G
1	BIEC2-28145	70596870	T	C
1	BIEC2_28146	70597314	T	C
1	Affx-101755787	70621744	A	G
1	Affx-102743424	70663510	A	G
1	BIEC2_28163	70710586	A	G
1	BIEC2_28164	70714431	A	G
1	BIEC2_28165	70723509	G	A
1	BIEC2_28170	70750112	C	T
1	BIEC2_28172	70769135	T	C
1	BIEC2_28187	70843687	T	C
1	BIEC2_29911	70894694	G	A
1	BIEC2_29919	70948050	T	C
1	BIEC2_28203	70964837	T	C
1	BIEC2_28204	70998312	A	G
1	BIEC2_28205	70998568	T	C
1	BIEC2_28213	71027439	A	G
1	BIEC2_28214	71057800	T	C
1	BIEC2_29943	71097469	G	A
1	BIEC2_28230	71145778	T	C
1	BIEC2_28237	71168909	A	G
1	CUHSNP00142523	71226039	T	C
1	Affx-102812768	71335319	G	A
1	BIEC2_28460	71437675	A	G
1	BIEC2_28464	71444367	G	T
1	BIEC2_28507	71514447	A	G
1	BIEC2_28513	71515225	G	A
1	BIEC2_30273	71530981	T	G
1	BIEC2_28578	71571979	T	C
1	BIEC2_28580	71572346	T	C
1	BIEC2-28597	71598336	C	T
1	BIEC2_30384	71618725	G	A
1	BIEC2_28685	71686415	T	C
1	TBIEC2_30464	71760022	A	G
1	BIEC2_28761	71818872	G	T
1	BIEC2_28797	71863105	T	C
1	Affx-102924380	72049247	A	G
1	BIEC2_28874	72116071	C	A
1	BIEC2_28875	72128912	T	G
1	BIEC2_28876	72129011	A	G
1	BIEC2_28888	72197064	T	C
1	BIEC2_28890	72197210	T	C
1	BIEC2_28892	72197302	T	C
1	BIEC2_28898	72200635	A	G
1	BIEC2_28907	72295334	G	A
1	BIEC2_30661	72436297	A	G
1	BIEC2_28922	72440965	T	G
1	BIEC2-28953	72525539	A	G
1	BIEC2_30757	72608607	A	G
1	BIEC2_29036	72652628	T	C
1	TBIEC2_30840	72804099	T	G
1	Affx-101245137	72874176	C	T
1	BIEC2_29163	72898223	A	G
1	BIEC2_29175	72901565	T	C
1	BIEC2_29216	72979200	G	A
1	BIEC2_29223	73018027	G	A
1	BIEC2_29229	73028156	T	C
1	BIEC2_29243	73031831	C	T
1	BIEC2-29293	73096944	T	C
1	BIEC2_29337	73137819	T	C
1	BIEC2_29359	73168406	T	C
1	Affx-101152234	73227013	T	C
1	BIEC2_29403	73273113	A	G
1	BIEC2_29404	73273450	C	T
1	BIEC2_29405	73275754	G	T
1	TBIEC2_31192	73328835	A	C
1	BIEC2_29467	73444385	G	A
1	BIEC2_29468	73444561	C	A
1	BIEC2_29471	73448476	A	C
1	TBIEC2_31253	73486337	C	T
1	Affx-102367510	73524433	G	A
1	BIEC2_31335	73637551	C	T
1	BIEC2_31364	73705156	C	T
1	BIEC2-29592	73735697	C	T
1	BIEC2_29595	73739477	G	A
1	BIEC2_29622	73802636	G	A
1	BIEC2_31437	73878346	C	T
1	Affx-102007752	73901700	A	G
1	BIEC2_29744	73947695	T	C
1	BIEC2_29832	74115475	A	C
1	BIEC2_29857	74130804	G	A
1	BIEC2_29865	74134388	A	C
1	BIEC2_31679	74172473	G	T
1	BIEC2_30004	74273253	C	T
1	BIEC2_30016	74281058	T	C
1	Affx-102663095	74295517	G	A
1	BIEC2_30185	74396176	A	G
1	BIEC2-30189	74397477	C	T
1	BIEC2_30196	74398340	G	A
1	BIEC2_30201	74400719	C	T
1	BIEC2_30229	74414811	T	C
1	BIEC2_30231	74414871	A	G
1	BIEC2_30236	74418608	C	A
1	BIEC2_30240	74418878	T	C
1	BIEC2_30262	74440147	C	T
1	Affx-101493426	74660839	G	A
1	Affx-102783221	74669782	A	G
1	BIEC2_32184	74773297	C	T
1	Affx-101956916	74773498	T	G
1	Affx-103064364	74788874	G	A
1	BIEC2_30472	74938702	T	C
1	BIEC2_30482	74951304	C	T
1	BIEC2_32376	75040126	C	T
1	BIEC2_32430	75080510	A	C
1	BIEC2_30667	75211141	C	T
1	BIEC2_30717	75325048	T	C
1	Affx-102130971	75337255	T	C
1	BIEC2_30781	75417856	G	T
1	BIEC2_32683	75538776	C	T
1	BIEC2_30890	75605362	T	G
1	BIEC2_30904	75611298	C	T
1	BIEC2_32842	75746757	T	C
1	BIEC2-30999	75759193	A	G
1	Affx-102421697	75814819	T	C
1	BIEC2_31048	75844562	A	G
1	BIEC2-31049	75844634	G	A
1	BIEC2_31051	75844801	C	A
1	BIEC2_31058	75869195	T	G
1	BIEC2_31196	76147007	C	T
1	BIEC2_31225	76187469	C	A
1	BIEC2_31243	76214418	G	T
1	BIEC2_31244	76214622	G	T
1	TBIEC2_33149	76302969	G	A
1	TBIEC2_33153	76314786	T	G
1	BIEC2_31300	76342522	C	T
1	BIEC2_31328	76376370	A	C
1	BIEC2_31329	76376452	T	C
1	BIEC2_33301	76607844	G	A
1	BIEC2_31448	76643090	G	T
1	BIEC2_31514	76694041	T	C
1	Affx-102862397	76709384	T	C
1	BIEC2_31580	76812815	G	A
1	BIEC2_31608	76861263	C	T
1	BIEC2_31630	76923687	T	C
1	BIEC2_33512	76924049	A	G
1	BIEC2_33579	77020336	A	G
1	TBIEC2_33611	77080955	C	T
1	BIEC2_33612	77081156	C	A
1	BIEC2_31746	77115557	T	C
1	BIEC2_31761	77174636	T	C
1	BIEC2_31771	77216721	C	A
1	BIEC2_31806	77272741	G	A
1	BIEC2_31845	77338367	T	C
1	BIEC2_33739	77344415	T	C
1	BIEC2_33764	77393807	A	G
1	Affx-102346271	77442601	A	G
1	BIEC2_33798	77470695	A	C
1	BIEC2_33834	77555109	A	G
1	BIEC2_31955	77585907	T	G
1	BIEC2_31986	77652784	C	T
1	BIEC2-31989	77657075	A	G
1	BIEC2_32009	77692502	C	T
1	BIEC2_32016	77709451	C	T
1	Affx-101219873	77743672	G	T
1	BIEC2-32066	77797491	G	A
1	BIEC2_33988	77826492	A	G
1	BIEC2_34009	77846610	C	T
1	Affx-101555096	77876102	G	T
1	BIEC2_32142	77921878	A	C
1	BIEC2_34043	77960960	G	T
1	BIEC2_32158	77999291	A	G
1	BIEC2_32161	78058220	T	C
1	BIEC2-32168	78120476	C	A
1	BIEC2_32173	78129538	G	A
1	BIEC2_32174	78129555	T	G
1	BIEC2_32177	78145344	T	C
1	BIEC2_32187	78222333	A	G
1	BIEC2_32192	78222856	G	A
1	BIEC2_32202	78270852	G	A
1	BIEC2_32205	78274180	G	A
1	BIEC2_32234	78318703	T	C
1	BIEC2_32255	78336356	C	T
1	BIEC2_34166	78363359	C	T
1	Affx-102458196	78425696	C	T
1	BIEC2_34193	78464040	C	T
1	UKUL142	78536185	C	T
1	BIEC2-32325	78562715	A	G
1	BIEC2_34339	78696337	G	A
1	TBIEC2_34386	78813108	A	C
1	TBIEC2_34387	78813257	C	A
1	BIEC2_32505	78887898	G	A
1	BIEC2_32520	78965972	G	T
1	BIEC2_34451	79033723	A	G
1	BIEC2_32546	79040410	A	G
1	BIEC2-32572	79105116	C	T
1	BIEC2_32635	79181718	A	G
1	BIEC2_32636	79184756	G	T
1	BIEC2_32642	79196397	A	G
1	BIEC2_32688	79319039	A	C
1	BIEC2_32689	79322998	A	G
1	BIEC2_32691	79356354	T	C
1	BIEC2_34615	79409396	A	G
1	BIEC2_34675	79538122	A	G
1	UKUL146	79585996	A	G
1	Affx-102453587	79634833	T	C
1	BIEC2_32794	79663990	A	G
1	Affx-101228422	79697569	T	G
1	BIEC2_32896	79749419	G	T
1	BIEC2_32906	79753733	A	G
1	BIEC2_32907	79753806	C	T
1	BIEC2_32911	79773517	A	G
1	BIEC2_32917	79805721	A	G
1	Affx-103061102	79823537	T	C
1	Affx-102402670	79890170	T	C
1	BIEC2_34853	79920019	A	G
1	BIEC2_35041	80191165	A	G
1	BIEC2-33142	80221028	G	A
1	BIEC2_33143	80222289	C	T
1	BIEC2_33144	80222410	T	C
1	BIEC2_33154	80234677	T	C
1	BIEC2_33182	80248880	A	G
1	BIEC2-33183	80248895	T	C
1	BIEC2_33188	80251244	G	A
1	BIEC2_33222	80287122	T	C
1	Affx-102213996	80395963	C	T
1	Affx-103097304	80424540	T	C
1	BIEC2_33304	80510992	G	A
1	BIEC2_33368	80563221	C	T
1	BIEC2_35353	80597978	G	T
1	BIEC2_33458	80662839	C	T
1	BIEC2_33480	80681938	C	T
1	BIEC2_35449	80714907	C	T
1	BIEC2_33525	80786407	G	T
1	BIEC2_33544	80793523	G	A
1	BIEC2_33565	80858341	C	T
1	BIEC2-33761	80994796	T	C
1	Affx-101191469	80998870	T	G
1	BIEC2_33805	81097583	C	A
1	BIEC2-33811	81107959	G	A
1	BIEC2_33837	81131554	A	C
1	Affx-101835312	81255804	T	G
1	Affx-102805140	81341738	T	C
1	BIEC2_34068	81449590	G	A
1	BIEC2_34073	81471361	A	G
1	BIEC2_34108	81524962	A	G
1	BIEC2_34206	81620502	G	A
1	BIEC2_34406	81781962	A	C
1	BIEC2_34411	81792394	T	C
1	BIEC2_34523	81905484	T	C
1	Affx-101825864	81919040	T	C
1	BIEC2_34560	82000887	T	C
1	BIEC2-34566	82003823	C	T
1	BIEC2_34569	82004384	T	C
1	Affx-102325263	82051889	T	G
1	BIEC2_34608	82085031	T	G
1	BIEC2_36714	82132768	G	A
1	BIEC2_34666	82135900	A	C
1	Affx-101238219	82209839	G	A
1	Affx-102782457	82286822	G	T
1	BIEC2_36813	82416101	A	G
1	BIEC2_34738	82423098	A	G
1	BIEC2_34775	82532134	A	C
1	BIEC2_34828	82585436	C	T
1	Affx-101138866	82648461	C	T
1	BIEC2_37024	82724579	C	T
1	BIEC2_34930	82746443	A	G
1	Affx-102678757	82814970	G	A
1	BIEC2_34987	82860970	G	T
1	BIEC2_34996	82866074	T	G
1	BIEC2_34998	82870026	A	G
1	Affx-101675600	82895251	A	G
1	Affx-102963702	82993319	T	C
1	TBIEC2_37146	83078055	C	T
1	BIEC2_37159	83098089	T	C
1	BIEC2_35047	83139947	C	T
1	BIEC2_35084	83187951	T	C
1	BIEC2_35086	83188036	T	G
1	BIEC2_35104	83207758	C	T
1	BIEC2_35166	83271849	G	A
1	Affx-102042781	83305805	C	T
1	BIEC2_37412	83386074	G	T
1	BIEC2_37434	83459025	A	G
1	TBIEC2_37471	83553145	A	G
1	BIEC2_35334	83566940	G	A
1	BIEC2_37489	83576838	C	T
1	BIEC2_37541	83694118	A	G
1	BIEC2_35396	83742738	T	C
1	BIEC2_35411	83781525	G	A
1	BIEC2_35464	83878142	A	C
1	BIEC2_37686	84001072	G	A
1	BIEC2_37695	84044388	T	C
1	Affx-101880709	84050993	G	A
1	BIEC2_37754	84177984	T	G
1	BIEC2_35592	84190025	T	C
1	Affx-102224162	84223380	G	A
1	BIEC2-35621	84320711	G	A
1	BIEC2_35622	84320733	G	A
1	BIEC2_35630	84326658	C	T
1	BIEC2_35634	84327939	C	T
1	BIEC2_35654	84403463	G	T
1	BIEC2_37833	84425487	G	A
1	BIEC2_35663	84483388	C	T
1	BIEC2_35665	84491547	A	G
1	BIEC2_35694	84608754	G	A
1	BIEC2_35714	84634342	G	T
1	BIEC2_35719	84668121	A	G
1	BIEC2_35724	84672093	T	C
1	BIEC2_35729	84679225	G	A
1	BIEC2_35739	84720781	C	T
1	BIEC2_35777	84828121	T	G
1	BIEC2_37991	84851968	G	A
1	BIEC2_35805	84893392	T	C
1	Affx-102011145	84918169	G	A
1	BIEC2_38020	85102448	G	A
1	BIEC2_35836	85147506	A	G
1	BIEC2_35849	85183447	T	C
1	BIEC2_35869	85215728	T	C
1	BIEC2_35879	85240981	C	T
1	BIEC2_35882	85241301	G	A
1	BIEC2_35909	85260559	T	C
1	BIEC2_35923	85276939	A	G
1	BIEC2_38219	85411022	T	C
1	BIEC2_36022	85441032	C	T
1	BIEC2_36029	85448173	T	C
1	BIEC2_36047	85478871	A	G
1	Affx-102155641	85534579	A	G
1	BIEC2-36075	85600168	T	C
1	BIEC2_36102	85646776	G	A
1	BIEC2_36112	85678578	C	T
1	BIEC2_36180	85802236	A	C
1	BIEC2_36246	85909797	C	T
1	BIEC2_36265	85926943	C	T
1	BIEC2_36270	85927338	G	A
1	BIEC2-36272	85931322	A	C
1	BIEC2_36274	85938359	G	A
1	BIEC2_36284	85984532	G	A
1	BIEC2-36307	86100028	G	A
1	UKUL149	86186464	G	A
1	CUHSNP00078434	86337379	T	G
1	CUHSNP00142582	86337921	C	T
1	CUHSNP00078420	86341277	T	C
1	Affx-102996871	86392329	C	T
1	Affx-102699012	86462212	C	T
1	BIEC2_38586	86480819	A	G
1	BIEC2_36346	86538327	G	A
1	BIEC2_36348	86539433	A	G
1	Affx-102039071	86574638	C	T
1	Affx-101312250	86596811	T	C
1	BIEC2_38665	86709034	C	A
1	Affx-102177980	86719635	G	A
1	BIEC2_38683	86769581	C	T
1	BIEC2-36465	86862091	G	A
1	BIEC2_36476	86870986	A	G
1	Affx-101313964	86892712	G	A
1	Affx-102229604	86915539	A	G
1	BIEC2_38762	87071449	T	C
1	BIEC2_36508	87117234	G	A
1	BIEC2_38777	87187075	A	G
1	BIEC2_38784	87309678	C	T
1	Affx-102888069	87645689	T	C
1	Affx-101574447	87654948	C	T
1	BIEC2-36592	87753118	T	C
1	BIEC2_36597	87756224	C	A
1	BIEC2_36599	87757003	T	C
1	BIEC2_36607	87766922	C	T
1	BIEC2_36608	87779790	A	G
1	BIEC2_36632	87810060	A	G
1	Affx-101365592	87894104	G	T
1	BIEC2_36659	87927847	A	G
1	Affx-102173234	87966607	G	A
1	BIEC2_38936	88051253	C	T
1	Affx-102009110	88127925	A	C
1	BIEC2_36717	88222478	C	T
1	BIEC2_39009	88317213	C	T
1	BIEC2_39012	88353047	G	T
1	Affx-101695962	88456885	G	T
1	BIEC2_36771	88527204	T	C
1	BIEC2_36786	88586101	G	T
1	Affx-101389989	88714221	A	G
1	BIEC2_36815	88775857	A	G
1	Affx-102722659	88864371	G	A
1	BIEC2_39123	88901469	A	G
1	Affx-102078847	88990424	C	T
1	BIEC2_36887	89096886	A	G
1	BIEC2_39166	89115579	C	T
1	BIEC2_36903	89191247	G	T
1	BIEC2_36918	89325842	G	A
1	Affx-101749218	89387478	G	A
1	Affx-102504449	89596802	C	T
1	BIEC2-36985	89630177	T	C
1	BIEC2_39269	89683666	G	A
1	Affx-102979968	89801994	C	A
1	BIEC2_37017	89861408	C	T
1	BIEC2_39299	89892794	A	G
1	Affx-102876428	89902669	G	T
1	Affx-102483643	89989766	C	T
1	BIEC2_39322	90005426	A	G
1	BIEC2_39323	90005598	T	G
1	Affx-101718332	90084337	C	T
1	BIEC2_39345	90186544	A	G
1	Affx-102883434	90280342	C	T
1	BIEC2_39395	90328600	C	T
1	Affx-101238371	90370718	C	T
1	Affx-101854439	90574658	C	T
1	BIEC2_39481	90878461	T	C
1	BIEC2_39500	91014717	G	A
1	BIEC2_39521	91114066	G	A
1	BIEC2_39551	91167734	T	C
1	Affx-101378050	91255182	A	C
1	Affx-103007763	91372959	T	C
1	BIEC2_39613	91475487	G	A
1	Affx-101706406	91581391	T	C
1	Affx-102790125	91887973	A	G
1	BIEC2_39720	91889711	C	T
1	Affx-101828554	91905350	G	A
1	BIEC2_39868	92372758	T	G
1	BIEC2_37616	92483887	T	C
1	BIEC2_37630	92508511	A	C
1	BIEC2_39948	92586283	G	A
1	BIEC2-37661	92637044	T	C
1	BIEC2_39961	92680526	G	A
1	Affx-102208013	92883614	C	T
1	Affx-102434036	92914953	T	G
1	BIEC2-37723	92980865	C	T
1	BIEC2_40019	92995938	A	G
1	Affx-102461376	93057415	A	C
1	Affx-101505432	93064613	C	T
1	BIEC2-37848	93217752	G	A
1	BIEC2_40157	93238595	A	G
1	BIEC2_37870	93307226	A	C
1	BIEC2_40175	93350209	A	G
1	BIEC2-37886	93421793	C	T
1	BIEC2-37888	93421963	T	G
1	Affx-102780113	93537610	A	G
1	BIEC2_37923	93574110	T	C
1	Affx-102842121	93607920	G	A
1	Affx-101908595	93626612	A	G
1	BIEC2_40243	93713888	G	A
1	BIEC2_40272	93874948	T	C
1	UKUL156	94015329	A	G
1	Affx-102446794	94071048	G	T
1	Affx-102158465	94147501	C	A
1	BIEC2-38049	94148926	C	T
1	BIEC2_40427	94267316	A	G
1	Affx-102607415	94307575	A	G
1	BIEC2-38165	94377783	T	G
1	Affx-102091213	94452437	G	A
1	TBIEC2_40542	94581042	T	C
1	Affx-102225925	94796349	C	T
1	BIEC2_40579	94841703	T	C
1	BIEC2_38286	94934567	G	T
1	Affx-103096757	94957680	A	G
1	BIEC2_38355	95242634	G	T
1	BIEC2_40681	95319533	G	A
1	Affx-102864888	95760221	A	G
1	Affx-102367615	95808689	A	G
1	UKUL159	96034679	C	T
1	CUHSNP00088578	96056150	C	A
1	Affx-102265639	96337920	T	C
1	BIEC2_38480	96361155	T	C
1	CUHSNP00113433	96614859	A	G
1	UKUL169	96628049	C	T
1	BIEC2_41116	96738300	A	G
1	BIEC2-38795	96795386	G	A
1	BIEC2_41134	96849464	A	G
1	BIEC2_38842	96928184	A	G
1	BIEC2_41205	97004293	A	G
1	BIEC2_38884	97027648	C	T
1	BIEC2_38986	97099860	G	A
1	BIEC2-38994	97104080	G	A
1	Affx-102905346	97229735	G	A
1	BIEC2_41522	97392408	G	A
1	BIEC2_41574	97493143	A	C
1	BIEC2_41640	97655482	A	G
1	BIEC2_39318	97722994	T	C
1	BIEC2_41680	97746277	G	A
1	BIEC2-39405	97868941	G	T
1	Affx-102921332	97897754	T	G
1	BIEC2-39488	97986966	G	A
1	BIEC2_41883	98073535	T	C
1	BIEC2_39588	98158555	C	A
1	BIEC2_39645	98226246	T	C
1	BIEC2_42190	98402931	C	T
1	BIEC2_42315	98473153	C	T
1	BIEC2_42316	98473163	C	T
1	BIEC2_40049	98565298	T	C
1	BIEC2_40189	98701407	C	T
1	BIEC2_42596	98724101	A	G
1	BIEC2_40218	98724291	A	G
1	Affx-102724011	98770377	C	T
1	Affx-101843429	98867039	A	G
1	Affx-102503037	98890390	A	C
1	BIEC2_42913	98958248	G	A
1	BIEC2_42949	98998129	A	G
1	BIEC2_43013	99059689	T	G
1	Affx-102894343	99257597	C	T
1	Affx-102868662	99468646	A	G
1	BIEC2_40807	99494660	G	A
1	BIEC2_43259	99584993	T	C
1	BIEC2_43262	99591293	A	C
1	BIEC2_41097	99871120	C	T
1	BIEC2_41184	99994971	T	C
1	BIEC2_43622	100026622	C	T
1	BIEC2_41227	100084476	C	T
1	BIEC2_41250	100130160	T	C
1	BIEC2_41256	100154932	A	G
1	BIEC2_43694	100168881	G	A
1	Affx-101233765	100262836	C	T
1	Affx-101389178	100271242	A	G
1	Affx-101849024	100371416	A	G
1	BIEC2_41651	100593447	C	T
1	BIEC2_44186	100618284	T	C
1	Affx-102734502	100618560	G	A
1	BIEC2_44250	100729007	C	A
1	BIEC2_41823	100777641	A	G
1	BIEC2_41906	100873771	C	A
1	Affx-101624649	101080965	G	A
1	BIEC2_44602	101091037	T	C
1	BIEC2_42272	101293313	G	A
1	BIEC2_42293	101371280	A	G
1	BIEC2_42311	101409894	T	C
1	Affx-102675351	101428618	G	A
1	BIEC2_44908	101588007	A	G
1	BIEC2_42385	101625929	A	G
1	BIEC2_45002	101694577	A	G
1	Affx-102767708	101752995	G	A
1	BIEC2_42467	101797510	G	A
1	BIEC2_45076	101851334	G	T
1	BIEC2_45128	101953130	C	T
1	UKUL178	102018484	G	A
1	UKUL179	102019835	G	A
1	BIEC2_45180	102070148	C	T
1	Affx-102703716	102119439	A	G
1	BIEC2_42649	102148753	T	C
1	Affx-102995362	102235065	A	G
1	Affx-101201986	102236859	C	T
1	Affx-103118161	102403474	T	C
1	BIEC2-42874	102435100	T	C
1	Affx-102675820	102530684	A	G
1	BIEC2_42943	102538956	T	C
1	BIEC2_43072	102643355	G	A
1	BIEC2_45795	102764611	C	A
1	Affx-101381112	102774512	A	C
1	Affx-102767261	102854958	A	G
1	BIEC2_43213	102889566	T	C
1	TBIEC2_45870	102938498	T	C
1	Affx-102976060	103010617	T	C
1	BIEC2_45939	103059305	G	A
1	BIEC2_43347	103121911	T	G
1	BIEC2_43402	103192486	A	G
1	BIEC2-43429	103219335	G	A
1	BIEC2_43430	103219607	C	T
1	BIEC2_43435	103222766	C	A
1	BIEC2_46102	103255583	G	T
1	BIEC2_43499	103321370	A	G
1	BIEC2_43501	103321653	G	A
1	Affx-101262693	103383786	A	C
1	BIEC2_43559	103423405	C	A
1	BIEC2_46217	103426885	G	A
1	BIEC2_43589	103464522	C	T
1	BIEC2-43590	103464554	T	C
1	BIEC2_43641	103570282	A	G
1	BIEC2_43644	103573382	A	G
1	BIEC2_46302	103574025	C	T
1	BIEC2_46318	103664937	G	A
1	BIEC2_46328	103706812	T	G
1	BIEC2_43667	103748720	G	A
1	BIEC2_46337	103796211	C	T
1	BIEC2_46351	103817299	A	G
1	Affx-102875432	103835473	A	G
1	BIEC2_43709	103928455	A	G
1	BIEC2_43714	103939790	A	G
1	BIEC2_43748	103998828	C	T
1	BIEC2_43779	104069309	A	C
1	BIEC2_43828	104158778	G	A
1	BIEC2_43836	104180353	T	C
1	BIEC2_43851	104238702	T	G
1	BIEC2_43869	104310843	C	T
1	BIEC2_43871	104311208	C	T
1	Affx-102413635	104400851	T	C
1	Affx-103053732	104418702	G	A
1	BIEC2_46560	104475951	G	A
1	BIEC2_46570	104529071	G	A
1	BIEC2_43893	104530004	T	G
1	BIEC2_43909	104605924	C	T
1	BIEC2_43913	104637599	C	T
1	BIEC2_46606	104776223	C	T
1	BIEC2_43941	104914025	G	A
1	BIEC2_43944	104922762	C	T
1	BIEC2_43958	104976144	A	C
1	BIEC2_43991	105116619	G	A
1	BIEC2_46688	105205548	C	T
1	BIEC2_46707	105263960	G	A
1	BIEC2_44026	105329384	C	A
1	BIEC2_44028	105335854	C	A
1	BIEC2_44054	105440320	T	C
1	TBIEC2_46761	105531718	T	C
1	BIEC2_46774	105625820	A	G
1	BIEC2_44094	105697647	G	T
1	BIEC2-44108	105751307	A	G
1	BIEC2_44109	105751708	C	T
1	BIEC2_44113	105755183	A	G
1	BIEC2_44115	105815841	A	G
1	BIEC2_44119	105827153	C	T
1	BIEC2_44125	105827488	G	A
1	BIEC2_44134	105882305	A	C
1	BIEC2_44135	105882668	A	G
1	BIEC2_44136	105886476	A	C
1	BIEC2_44152	105916054	A	G
1	BIEC2-44154	105916200	T	C
1	BIEC2_44158	105916351	C	T
1	BIEC2_44167	105920716	C	T
1	BIEC2_44168	105920904	G	T
1	BIEC2_44169	105920967	C	T
1	BIEC2_46931	105962077	G	A
1	Affx-103063655	106029715	C	T
1	Affx-101957137	106068864	C	T
1	BIEC2_44362	106123252	G	A
1	TBIEC2_47066	106146795	T	C
1	BIEC2_44382	106201182	A	G
1	BIEC2_44398	106259557	C	T
1	BIEC2_44407	106263323	C	A
1	Affx-102539670	106290568	G	A
1	BIEC2_47168	106354888	C	T
1	TBIEC2_47207	106395809	G	A
1	BIEC2_44519	106422807	A	G
1	BIEC2_44524	106446866	A	C
1	BIEC2_47297	106487588	T	C
1	BIEC2_44622	106685534	C	T
1	BIEC2_44627	106694249	A	G
1	BIEC2_44632	106741371	G	A
1	BIEC2_44637	106745281	A	G
1	BIEC2_44641	106747521	C	T
1	BIEC2_47360	106789138	T	C
1	BIEC2_44653	106841024	C	A
1	BIEC2-44664	106847837	A	G
1	BIEC2_47382	106878350	G	A
1	BIEC2_44680	106930031	A	G
1	BIEC2_47401	106987110	G	A
1	BIEC2_44685	106999739	C	T
1	BIEC2_44689	107023594	A	C
1	BIEC2_44696	107066114	T	C
1	BIEC2_44697	107069230	A	G
1	BIEC2_44701	107083305	G	T
1	BIEC2-44702	107097120	A	G
1	Affx-102566779	107155977	A	G
1	BIEC2_44711	107211545	C	T
1	Affx-102785812	107264046	C	A
1	BIEC2_44721	107278847	G	T
1	BIEC2_44724	107279879	A	G
1	BIEC2_44725	107282808	G	A
1	BIEC2_44731	107377233	C	A
1	BIEC2-44751	107441675	A	G
1	BIEC2_44771	107484795	C	T
1	BIEC2-44773	107488172	C	A
1	BIEC2-44788	107523696	A	G
1	UKUL180	107542413	G	A
1	Affx-101184292	107682761	G	A
1	Affx-102229807	107842587	A	G
1	UKUL183	107994575	C	T
1	UKUL184	108028424	G	A
1	UKUL191	108029746	G	T
1	Affx-102073507	108071725	A	G
1	BIEC2_44839	108178471	T	C
1	BIEC2_44848	108197804	C	T
1	BIEC2_44853	108223129	C	A
1	BIEC2_44855	108284045	T	C
1	BIEC2_44856	108287226	A	G
1	BIEC2_44864	108329075	A	G
1	BIEC2_44865	108329322	C	T
1	BIEC2_44866	108332565	A	G
1	Affx-101235259	108452891	C	A
1	Affx-101644050	108488198	G	A
1	BIEC2_44912	108641961	G	A
1	BIEC2_44913	108642094	T	C
1	BIEC2_44914	108642244	T	C
1	BIEC2_44924	108684669	A	C
1	BIEC2_44933	108719655	G	A
1	BIEC2_44934	108821302	T	C
1	BIEC2_44935	108821606	T	C
1	BIEC2-44949	108921297	A	C
1	BIEC2_47677	108967129	G	A
1	BIEC2_44999	109203601	T	C
1	BIEC2_45006	109242941	C	T
1	BIEC2_45008	109256970	C	T
1	BIEC2_45011	109289078	G	A
1	BIEC2_45015	109318278	A	G
1	BIEC2_45019	109352724	A	G
1	BIEC2_45042	109428314	C	T
1	BIEC2_45047	109438795	A	G
1	BIEC2_47791	109488238	G	A
1	Affx-101684090	109504509	C	T
1	BIEC2_47794	109585278	A	C
1	BIEC2_47807	109645422	C	A
1	Affx-102037959	109652542	A	G
1	Affx-102274141	109786742	G	A
1	BIEC2_45095	109867714	T	G
1	BIEC2_47837	109927540	C	T
1	Affx-101701818	110044234	A	G
1	Affx-101858845	110181548	T	C
1	BIEC2_45140	110254144	G	A
1	BIEC2_45146	110300947	T	G
1	BIEC2_45149	110309798	C	A
1	Affx-101902132	110369897	G	A
1	Affx-102814718	110436728	A	G
1	BIEC2_47906	110542283	C	A
1	BIEC2_45196	110668201	C	T
1	BIEC2_45200	110686043	C	T
1	BIEC2-45207	110704953	A	C
1	BIEC2_45211	110728927	G	A
1	Affx-101569122	110734141	G	A
1	BIEC2_45214	110821441	G	A
1	BIEC2_45222	110854886	G	A
1	BIEC2_45232	110911314	A	G
1	BIEC2_45235	110911654	C	T
1	BIEC2_45255	110951111	A	G
1	BIEC2_48010	110965233	A	G
1	BIEC2_45289	111018931	T	C
1	BIEC2_45291	111027535	T	C
1	BIEC2_45299	111083943	A	C
1	BIEC2_45300	111084037	C	T
1	BIEC2_45303	111110533	T	C
1	Affx-101290695	111177030	C	T
1	BIEC2_45333	111229540	G	A
1	BIEC2_45339	111232913	C	T
1	BIEC2_48093	111310185	T	C
1	BIEC2_48096	111359970	G	T
1	BIEC2_45364	111396203	G	A
1	BIEC2-45375	111426032	T	C
1	BIEC2_48115	111450895	T	C
1	Affx-102829696	111453136	A	G
1	BIEC2_48143	111642820	A	G
1	Affx-102758715	111643262	G	A
1	Affx-102362840	111663443	A	C
1	BIEC2_48168	111715822	T	G
1	BIEC2_45495	111766344	C	T
1	BIEC2_45533	111836498	G	A
1	BIEC2_45613	111904985	C	T
1	TBIEC2_48377	111933369	A	G
1	BIEC2_45649	111959837	A	G
1	Affx-102998442	112060329	G	A
1	Affx-102954444	112158479	G	T
1	BIEC2_48500	112197288	A	G
1	BIEC2_45782	112246323	T	C
1	BIEC2_45794	112261570	C	T
1	BIEC2_45916	112322058	C	T
1	TBIEC2_48687	112397494	C	T
1	BIEC2-45972	112461011	G	A
1	Affx-102625855	112531826	G	T
1	BIEC2_46024	112563385	T	G
1	BIEC2_46165	112676087	C	T
1	BIEC2_46175	112677127	G	A
1	BIEC2_46196	112735741	A	G
1	Affx-102860670	112976038	C	T
1	BIEC2_46324	113160153	G	A
1	BIEC2_46483	113570206	G	A
1	Affx-102639011	113585478	C	T
1	BIEC2_46531	113964448	G	A
1	BIEC2_46534	113985388	C	T
1	BIEC2_46689	114354531	C	T
1	BIEC2_46820	114594655	G	T
1	BIEC2_46848	114633468	C	T
1	BIEC2_46852	114636999	G	T
1	BIEC2_49628	114714099	A	C
1	BIEC2_46942	114840172	A	G
1	BIEC2_49782	115239005	A	G
1	BIEC2_47038	115243631	G	A
1	BIEC2_49803	115277437	A	G
1	BIEC2_47090	115351384	A	G
1	BIEC2_47157	115485979	C	A
1	BIEC2_47163	115490837	A	G
1	BIEC2_47164	115490933	G	A
1	BIEC2_47180	115524022	A	G
1	BIEC2_47209	115573590	A	G
1	BIEC2_47236	115608583	G	A
1	BIEC2_47279	115656970	T	C
1	BIEC2_47280	115657027	A	G
1	BIEC2-47368	115743883	T	C
1	BIEC2_47391	115781953	A	G
1	BIEC2_47408	115843534	G	A
1	BIEC2_47503	115933800	T	C
1	BIEC2_47544	115956443	T	C
1	BIEC2_50434	116004548	G	A
1	BIEC2_47679	116016493	C	T
1	BIEC2_47755	116033990	A	G
1	BIEC2_47767	116035642	A	G
1	BIEC2_47779	116047423	G	T
1	BIEC2_47780	116047517	C	T
1	BIEC2_47788	116051664	A	C
1	BIEC2_47792	116058312	T	G
1	BIEC2_47795	116059242	T	C
1	BIEC2_50582	116063199	A	G
1	BIEC2_50614	116183421	T	C
1	BIEC2_50636	116222423	T	C
1	BIEC2_50738	116414245	G	A
1	BIEC2_50746	116463047	T	G
1	Affx-103005044	116491661	C	T
1	BIEC2_48107	116641886	G	A
1	TBIEC2_50907	116643966	T	C
1	BIEC2_50946	116716949	T	C
1	Affx-101678016	116860241	T	C
1	BIEC2-48201	116871370	C	T
1	BIEC2_49738	117135678	T	C
1	BIEC2_52707	117206977	T	C
1	BIEC2_49833	117249946	C	T
1	BIEC2_49870	117281066	C	A
1	BIEC2_52873	117355912	G	A
1	CUHSNP00142720	117415355	G	T
1	CUHSNP00142721	117415492	C	T
1	CUHSNP00142722	117416215	G	A
1	BIEC2_50016	117472734	A	G
1	BIEC2-50032	117504443	C	T
1	Affx-102989473	117633216	T	C
1	BIEC2_50168	117685592	T	C
1	BIEC2_50181	117699087	C	A
1	BIEC2_50207	117764889	T	C
1	BIEC2_50218	117791679	A	G
1	BIEC2_50255	117859353	C	T
1	BIEC2_50256	117859406	C	T
1	BIEC2_50358	118064467	C	A
1	BIEC2_50367	118069609	C	A
1	BIEC2_50387	118134302	A	G
1	BIEC2_50394	118137683	A	G
1	BIEC2_50413	118153972	T	G
1	BIEC2_50426	118168896	T	C
1	BIEC2_50536	118364024	A	G
1	BIEC2_50580	118401328	T	C
1	BIEC2_53636	118489736	T	C
1	BIEC2_50644	118548652	G	A
1	BIEC2_53675	118582276	T	C
1	Affx-102269471	118584295	C	T
1	BIEC2_53710	118659053	C	T
1	BIEC2_50714	118778418	G	A
1	BIEC2_50726	118793744	T	C
1	TBIEC2_53745	118823336	G	A
1	BIEC2_53756	118893864	C	T
1	Affx-103111035	118950161	C	A
1	UKUL204	118978877	A	G
1	BIEC2-50796	119042129	A	G
1	BIEC2_50817	119082330	A	C
1	BIEC2_50918	119300996	T	C
1	BIEC2-50928	119314679	C	T
1	BIEC2_50941	119390368	A	G
1	BIEC2_50953	119401266	A	G
1	BIEC2_50962	119414831	C	A
1	BIEC2_51002	119467981	C	A
1	BIEC2_51063	119550335	A	G
1	BIEC2_51067	119554203	A	G
1	TBIEC2_54141	119759305	C	T
1	BIEC2_51116	119773072	A	G
1	BIEC2_51117	119773319	G	A
1	TBIEC2_54175	119903176	T	C
1	TBIEC2_54180	119943831	G	T
1	TBIEC2_54188	119984130	C	T
1	TBIEC2_54189	119986843	G	T
1	Affx-102246652	120048368	G	A
1	Affx-101886815	120133931	T	C
1	BIEC2_51194	120162176	G	A
1	BIEC2_51219	120204835	T	C
1	BIEC2-51221	120217131	G	A
1	TBIEC2_54294	120306697	C	T
1	BIEC2_51297	120415828	A	G
1	BIEC2_51298	120415977	C	T
1	BIEC2_51304	120446123	A	G
1	BIEC2_51305	120446595	C	T
1	BIEC2_51312	120485702	G	A
1	BIEC2_51313	120487870	C	T
1	BIEC2_51315	120499578	G	A
1	BIEC2_51330	120526453	T	C
1	Affx-101955800	120647708	G	T
1	CUHSNP00025148	120669401	A	G
1	BIEC2_51406	120747928	T	C
1	BIEC2_51411	120758140	C	T
1	BIEC2_54464	120787445	A	G
1	BIEC2_51422	120787567	A	C
1	BIEC2_51438	120947234	G	A
1	BIEC2_51445	121019313	G	A
1	BIEC2_51450	121035598	C	T
1	BIEC2_51465	121044337	G	T
1	BIEC2_51475	121073656	A	G
1	BIEC2_51477	121114494	G	T
1	BIEC2-51485	121148522	C	T
1	BIEC2_54535	121229117	C	T
1	BIEC2_51497	121269913	G	T
1	BIEC2_54546	121333594	C	T
1	BIEC2_51515	121393991	C	T
1	BIEC2_54564	121441090	T	C
1	BIEC2_54572	121485414	C	T
1	BIEC2_51560	121592152	T	C
1	UKUL211	121690665	A	G
1	BIEC2_54670	121760058	T	C
1	Affx-102022747	121767772	G	A
1	BIEC2_54699	121845388	G	A
1	BIEC2_51647	121848817	T	G
1	BIEC2_54720	121893098	C	T
1	BIEC2_51728	122067361	C	T
1	BIEC2_54801	122071596	T	C
1	BIEC2_54863	122153744	C	T
1	BIEC2_51801	122172379	C	T
1	BIEC2-51834	122245463	A	G
1	BIEC2_51857	122264460	G	A
1	Affx-101283761	122315121	T	C
1	BIEC2_51912	122380677	T	G
1	BIEC2_51941	122450015	G	A
1	BIEC2_51959	122459643	C	T
1	BIEC2_52053	122502102	T	C
1	BIEC2_52099	122550799	G	A
1	BIEC2_52135	122592907	T	C
1	BIEC2-52185	122719908	A	G
1	TBIEC2_55296	122789247	A	C
1	BIEC2_52258	122877068	A	G
1	BIEC2_55359	122902121	A	G
1	BIEC2_52293	122961157	T	C
1	BIEC2_52324	123003587	G	T
1	BIEC2_52417	123123206	G	A
1	Affx-101676478	123417273	A	T
1	BIEC2_55622	123448982	A	G
1	BIEC2_52524	123463540	C	T
1	BIEC2_55632	123565576	G	A
1	Affx-101291587	123591955	C	A
1	BIEC2_52557	123785379	T	C
1	BIEC2_55675	123911365	G	A
1	BIEC2_52580	124080356	A	C
1	BIEC2-52582	124084842	G	A
[truncated: 38,811 more rows]

## Sheet: TableS2
S2 Table. Quality of gDNA for the six samples for PCR validation was checked on Denovix and Qubit.
	Denovix			Qubit
Lab number	ng/μl	260/280	260/203	ng/μl
F1	374	2.1	2.2	57.6
F2	191.3	2.1	2.1	22
F3	328	2.1	2.1	56.8
F4	226.2	2.1	2.1	40.2
F5	321.8	2.1	2.1	50.2
F6	142.2	2.1	2.0	20.6

## Sheet: TableS3
S3 Table. Primer design for PCR validation of two candidate variants.
Haplotype	Chromosome	Position	Length (bp)	REF	ALT	Surrounding base pairs	FORWARD primer (over deletion*1)	REVERSE primer (over deletion*1)	FORWARD primer (before and in deletion *2)	REVERSE primer (before and in deletion *2)	FORWARD primer (in and after deletion *3)	REVERSE primer (in and after deletion *3)	PCR mix	*1 for 16 samples	*2 for 16 samples	*3 for 16 samples
FH3	4	74041982 (EquCab3)	14	CCACCATGAACACTGC	CC	CAAGTGAGGAAGTGTTTAATATCCTCCAAGCTGCGTATGTCAGTAAGCCTGGGGCTCATC TTGCTAAGCAAATAGGTGCCAACCTGAATGATGACATTCTCTATGGGGTGTTTGCACAGA GCAAGCCAGATTCTGCTGAACCAATGAATCGCTCTGCCGTCTGTGCATTCCCTGTCAAAT ATGTCAATGAATTCTTCAACAAGATTGTCAACAAAAACAACGTGAGATGTCTCCAGCATT TTTATGGACCC[CACCATGAACACTG]CTTCAATAGGGTAAGCCACACAGGTTCCTCACTTA GGAATTATGAGGTATAAATCAGAATAGGTATCAACGTAGAAAAGAATATCACGGACTTTT TAGTGCTTGGTAAACAGTCTTTGTCCAAAAT…	AACCAATGAATCGCTCTGCC-FAM labelled primer (OL24-121)	CAAAGACTGTTTACCAAGCACT (OL24-120)	-	-	-	-	6 μl DNA (10 ηg/μl), 6 μl MM*1	40 μl FIREPol 5X mastermix (Bio-Connect), 58 μl H2O (MQ water), 1 μl OL24-121 (40 μM), 1 μl OL24-120 (40 μM)	-	-
FH10	23	8835330 (EquCab_Friesian_WUR)	261608	-	DEL	GTTGAAAACTTTCCTAACCTTAGGAAAGAAACAGACATCCAGGCATGGGAAGCCATGAAGAGCACCAAACAAGATGAACCCAAAGAGGCCCACTCCAAGAAACATTATAATTAAAATGTCAAGAATTGAAGAGATACCTAAAAGCTGCAAGAGAAAAGGAACAAGTGACATACAAAGGAAACTCCATAAGGCTATCAGCTGACTTCTTGGCAGAAACCTTACAGGCTAGAAGGAAGTGGTGTGATATATTTAAAGTGCTGAAAGGGAAAAACCTATAGCCAAGAAACTCTAGCCAGCAAGGTTTTAACTCAGAATGGAAGGAGAGAGGAATTTTCCAGACGAGCAAAAACTAAAGGAGTTTATCACCAATGACTACCCTTACAAGAAATGCTAAAGGGA…	GCCAAGAAACTCTAGCCAGC (OL25-007)	CTGTCTGTTTCACCACCACG (OL25-008)	AGGCTAGAAGGAAGTGGTGT (OL25-010)	CTCCCCTCCTCCCACATTTT (OL25-009)	TCTCCAAAAGTGCCAGGACA (OL25-012)	CTGTCTGTTTCACCACCACG (OL25-008)	6 μl DNA (10 ηg/μl), 6 μl MM*1;*2;*3	40 μl FIREPol 5X mastermix (Bio-Connect), 58 μl H2O (MQ water), 1 μl OL25-007 (40 μM), 1 μl OL25-008 (40 μM)	40 μl FIREPol 5X mastermix (Bio-Connect), 58 μl H2O (MQ water), 1 μl OL25-010 (40 μM), 1 μl OL25-009 (40 μM)	40 μl FIREPol 5X mastermix (Bio-Connect), 58 μl H2O (MQ water), 1 μl OL25-012 (40 μM), 1 μl OL25-008 (40 μM)

## Sheet: TableS4
S4 Table. Haplotypes with homozygous deficiency including the haplotype sequences. The 10 haplotypes with homozygous deficiency based on EquCab_Friesian_WUR reference genome with Bonferroni adjusted P < 0.05. In total, 70K SNP Chip data of 8,263 horses were included in the analysis. The table shows the genomic location and the haplotype sequences. The SNP IDs and their location of each SNP in the…
Hap.	Chr	Start (Mb)	End (Mb)	Hap. Sequence
FH1	1	74	81	CGATCTGACGTCGCCTAGTTACTTCTCTTCGTCGTGAAGTAGGGTCATGTTTGTCGGTACCAACCGGAGTTGCCTAGTTCTGCCAGCAAGGTCTCCTGGACGGGATGTGAGCAGACGTTGTGGCTGAATCCATGCCCATTTTCGGTCG
FH2	4	67.5	69.5	TGGAGACGCCCACCCGATA
FH3	4	71	73	AAGCCTGATGAGACGAGGGTGTAACTCACCTATA
FH4	4	79	81	TGAAGAGGCACCGTGGTACGCGACCTTCAATCGGAGAC
FH5	5	49	51.5	AGTCCTACTGAGCGTGGCACTTGGTCTGACATGTGGATTGTCGTGGC
FH6	6	53	56	CTACCTGTTTGAACCCGTGTGCCCTCACTGTTATTTTGAGTAG
FH7	9	63	65.5	GACGATTCTCGGTGGGCCTCTTCCCGTGTTCACAATGGATACATAAGGACCTCGT
FH8	14	8	11	CTGACATATCCAATAATGGCAGGCAGGCTGATAACGGGTACGGTTGTATATGGCACTATCCCCG
FH9	18	18	20	ATACTTAGCTAGCAAATCCGAGGCATCTCCTCTTCGCTACA
FH10	23	9	12	GTGGCTTGCTTATCGCTGATTTGCTTACA

## Sheet: Table S5
S5 Table. The number of matings, insemination success, still birth rate and juvenile mortality in risk1, risk2 and non-risk matings. The relative differences in % for insemination success, still births and juvenile mortality of risk matings compared to non-risk matings are represented. To illustrate, for FH1, non-risk matings had an average insemination success of 76.4%. Risk1 matings had 38.2% l…
Hap.	Number of matings			Insemination success			Stillbirth rate			Juvenile mortality
	Non-risk	Risk1	Risk2	Non-risk (%)	Risk1 (%)	Risk2 (%)	Non-risk (%)	Risk1 (%)	Risk2 (%)	Non-risk (%)	Risk1 (%)	Risk2 (%)
FH1	1.553	36	50	76.4	-38.2***	-8.4	2.1	181	+306**	4.3	0.0	100
FH2/3/4	2.619	89	169	71.9	-25.0***	-5.4	2.1	0.0	-57.1	3.6	+16.7	+44.4
FH5	553	16	9	68.7	+0.1	-35.4	1.3	-100	-100	5.0	-100	+400**
FH6	3.924	203	1.364	72.5	+1.9	-10.4***	2.4	+12.5	+12.5	4.2	-35.7	-2.4
FH7	1.979	140	309	71.4	+7.0	+13.3***	1.7	+64.7	+5.9	4.1	+36.6	+65.9*
FH8	1.439	17	73	75.0	-5.9	-1.3	2.5	232	+196*	3.2	159	131
FH9	2,480	58	159	72.0	+19.7*	-10.0	2.3	-100	+113*	4.9	+22.4	-40.8
FH10	1.692	110	171	73.5	-3.5	-4.5	1.5	-0.0	-46.7	3.7	-27.0	-10.8
* = P < 0.05
** = P < 0.01
*** = P < 0.001

## Sheet: Table S6
S6 Table. The number of matings, insemination success, still birth rate and juvenile mortality in matings of carrier sires and non-carrier sires. The relative differences in % for insemination success, still births and juvenile mortality of carrier sires compared to non-carrier sires are represented. To illustrate, for FH1, matings of non-carrier sires had an average insemination success of 61.0%…
Hap.	Number of matings		Insemination success		Stillbirth rate		Juvenile mortality
	Non-carrier sires	Carrier sires	Non-carrier sires (%)	Carrier sires (%)	Non-carrier sires (%)	Carrier sires (%)	Non-carrier sires (%)	Carrier sires (%)
FH1	57.866	7.036	61.0	-1.0	3.0	+16.7*	3.6	0.0
FH2/3/4	53.642	11.26	61.7	-7.6***	3.1	-6.5	3.5	+31.4***
FH5	62.758	2.144	60.9	+2.6	3.1	+16.1	3.7	0.0
FH6	44.858	20.045	61.9	-5.2***	3.1	-3.2	3.6	+5.6
FH7	53.189	11.713	61.2	-2.5**	3.1	-3.2	3.6	+5.6
FH8	57.888	7.014	60.6	+4.5***	3.0	+23.3***	3.6	+19.4**
FH9	56.247	8.657	61.1	-2.3*	3.0	+16.7*	3.7	-5.4
FH10	55.344	9.558	62.5	-17.3***	3.1	-6.5	3.7	-10.8
* = P < 0.05
** = P < 0.01
*** = P < 0.001

## Sheet: Table S7
S7 Table. High impact variants per candidate lethal haplotype.
HAP	Chr	Position	Type	Length (bp)	Ref	Alt	Type_variant	Gene symbol	Transcript	Position in gene	AA_change	Variant_known_EVA	SIFT	CADD	Location_EquCab3	HOM_ref	HET_alt	HOM_alt	Haplotype_carriers	Haplotype_noncarriers
FH1	1	77670086	SNP	1	G	A	missense	ACTN2	ENSECAT00000011002	Exon 10/21	S433L	yes	0.01 (EquCab3)	-	1:75837471	80	8	0	4	0
FH1	1	78284718	SNP	1	C	T	missense	NID1	ENSECAT00000113873	Exon 17/20	S1118F	yes	0.01 (Equcab3)	-	1:76452355	63	22	3	4	0
FH1	1	78446376	SNP	1	A	G	missense	LYST	ENSECAT00000008004	Exon 14/52	K1715E	yes	0.03 (EquCab3)	-	1:76614022	67	19	2	4	0
FH1	1	78718816	SNP	1	C	T	stop-gained	B3GALNT2	ENSECAT00000121936	Exon 12/12	Q475*	yes	-	-	1:76887901	87	1	1	4	0
FH3_mapped_against_EquCab_Friesian_WUR	4	68195614	SNP	1	G	A	missense	EEPD1	ENSECAT00000045390	Exon 3/6	G324R	yes	0.03 (EquCab3)	-	4:66008616	70	16	1	8	0
FH3_mapped_against_EquCab_Friesian_WUR	4	68325815	SNP	1	C	T	splice_region	ANLN	ENSECAT00000149465	intron	-	yes	-	6.0 (T>C)	4:66138833	76	16	2	8	0
FH3_mapped_against_EquCab_Friesian_WUR	4	69480688	SNP	1	G	C	missense	DNAJB9	ENSECAT00000175787	Exon 3/3	G144A	no	0.14 (EquCab_Friesian_WUR)	-	-	-	-	-	8	0
FH3_mapped_against_EquCab3	4	67226488	SNP	1	T	C	splice_region	GPR141	ENSECAT00000002192	intron	-	yes	-	-		84	4	0	8	1
FH3_mapped_against_EquCab3	4	74041982	SNP	14	CCACCATGAACACTGC	CC	frameshift	MET	ENSECAT00000072283	Exon 1/20	423PLQ*	no	-	-	4:76214165 (EquCab_Friesian_WUR)	-	-	-	8	2
FH8	14	9616927	SNP	1	C	T	missense	B4GALT7	ENSECAT00000043360	Exon 6/6	R42Q	yes	0.14 (Equcab3)	-	14:3770794	85	3	0	6	0
FH8	14	9618724	SNP	1	C	T	splice_region	B4GALT7	ENSECAT00000082920	Exon 7/7	-	yes	-	35	14:3772591	0	0	1	6	0
FH9	18	19459426	SNP	1	C	T	missense	UBXN4	ENSECAT00000187938	Exon 6/13	T161I	yes	0.06 (EquCab3)	-	18:19656232	75	16	3	6	0
FH9	18	19499244	SNP	1	T	C	missense	LCT	ENSECAT00000020097	Exon 11/17	N782S	yes	1 (EquCab3)	-	18:19696055	66	23	5	6	0
FH9	18	16846541	SNP	1	T	C	missense	NCKAP5	ENSECAT00000065433	Exon 7/18	H1430R	yes	0.39 (EquCab3)	-	18:17046859	73	17	4	5/6	3
FH9	18	18323952	SNP	1	G	A	splice_region	MGAT5	ENSECAT00000139734	intron	-	yes	-	6.2 (A>G)	18:18520621	88	4	1	5/6	2
FH9	18	18936171	SNP	1	TG	CA	splice_region	RAB3GAP1	ENSECAT00000047699	intron	-	yes	-	13.4 (T>C) 6.8 (G>A)	18:19132248	67	23	4	6	2
FH9	18	19042511	SNP	1	T	C	missense	ZRANB3	ENSECAT00000082383	Exon 8/20	K709R	yes	0.21 (EquCab3)		18:19238894	83	5	0	6	2
FH10	23	9376245	SNP	1	A	G	missense	STIL (71.78 Ensembl prediction score)	ENSECAT00000018113	Exon 4/4	S56P	yes	0.33 (EquCab3)	-	23:6520459 (in gene = SPATA31D3)	43	51	0	6	3
FH10	23	9717312	SNP	1	T	C	missense	KIF27	ENSECAT00000022782	Exon 11/17	H616R	yes	1 (EquCab3)	-	23:6853947	91	2	1	6	2
FH10	23	8835330	DEL	261608	-	DEL	deletion	ncRNA's	ENSECAG00000060944, ENSECAG00000062694, ENSECAG00000072954, ENSECAG00000070952, ENSECAG00000075096		-	-	-	-	23:5958861 (356Kb)	-	-	-	6	3

## Sheet: Table S8
S8 Table. nBLAST results of ncRNAs in the 261-kb deletion of FH10. Discontiguous megablast was performed to look for similar RNA sequences in Homo sapiens. All similar RNA sequences with an E value < 10-35 are reported.
ncRNA	nBLAST	Max. score	Perc. identity (%)
ENSECAG00000060944	Homo sapiens SPATA31 subfamily D member 5, pseudogene (SPATA31D5P) ncRNA	1185	72.25
	Homo sapiens SPATA31 subfamily D member 1, (SPATA31D1) mRNA	1123	71.43
	Homo sapiens SPATA31 subfamily D member 4, (SPATA31D4) mRNA	1081	70.55
	Homo sapiens SPATA31 subfamily D member 3, (SPATA31D3) mRNA	1076	70.57
ENSECAG00000062694	n.a.	n.a.	n.a.
ENSECAG00000072954	Homo sapiens SPATA31 subfamily D member 3, (SPATA31D3) mRNA	158	69.41
	Homo sapiens SPATA31 subfamily D member 4, (SPATA31D4) mRNA	158	69.41
ENSECAG00000070952	Homo sapiens C-terminal binding protein 2 (CTBP2), transcript variants ,mRNA	1580	94.24
	Homo sapiens C-terminal binding protein 2 pseudogene (MGC70870), non-coding RNA	1268	89.13
ENSECAG00000075096	n.a.	n.a.	n.a.

## Sheet: Table S9
S9 Table. FPKM (fragments per kilobase per million fragments mapped) and TPM (transcripts per kilobase million) values for immatures testes and mature testes of six Mongolian horses. RNA-seq data was derived from the online Sequence Read Archive (SRA) under Bioproject PRJNA395221.
Sample	Maturation stage	ncRNA	FPKM	TPM
SRR5852871	Immature testis	ENSECAG00000060944	52	142
		ENSECAG00000062694	0	0
		ENSECAG00000072954	0	0
		ENSECAG00000070952	4	10
		ENSECAG00000075096	0	0
SRR5852872	Immature testis	ENSECAG00000060944	86	243
		ENSECAG00000062694	6	18
		ENSECAG00000072954	5	14
		ENSECAG00000070952	6	18
		ENSECAG00000075096	0	0
SRR5852873	Immature testis	ENSECAG00000060944	102	296
		ENSECAG00000062694	6	19
		ENSECAG00000072954	10	29
		ENSECAG00000070952	5	14
		ENSECAG00000075096	0	0
SRR5852874	Mature testis	ENSECAG00000060944	478	1165
		ENSECAG00000062694	48	117
		ENSECAG00000072954	35	84
		ENSECAG00000070952	0	0
		ENSECAG00000075096	6	15
SRR5852875	Mature testis	ENSECAG00000060944	414	987
		ENSECAG00000062694	27	65
		ENSECAG00000072954	15	35
		ENSECAG00000070952	0.0	0.0
		ENSECAG00000075096	14	33
SRR5852876	Mature testis	ENSECAG00000060944	470	1184
		ENSECAG00000062694	9	22
		ENSECAG00000072954	10	26
		ENSECAG00000070952	4	9
		ENSECAG00000075096	10	25

## Sheet: Table S10
S10 Table. Semen quality parameters between non-carriers and carriers of FH10. Median and interquartile range (IQR) are calculated for both non-carriers and carriers of FH10. P-value using the Wilcoxon rank sum test was calculated to test difference in median for semen quality parameters between non-carriers and carriers of the 261-kb deletion. P_adj is the Bonferroni-adjusted P-value.
Semen quality parameters	Non-carriers (N = 66)				Carriers (N = 15)
	Median	IQR				Median	IQR		P_adj
Average ejaculation volume	26	14.9				25	20.3		1.00
Average % motile sperm	65	10				62.5	10		1.00
Abnormal acrosome % alive	12.7	14.4				8.1	4.8		0.56
Abnormal head shape % alive	4.5	35.9				7.1	5.0		0.43*
Abnormal post-acrosomal region % alive	1.1	1.9				2.2	2.5		1.00
Abnormal connecting piece % alive	7.7	38.4				6.9	6.4		1.00
Abnormal tail % alive	1.3	2.2				1.7	4.5		1.00
Clipped tail % alive	2.5	23.1				3.3	3.2		1.00
Double form % alive	0	0.3				0	0.2		1.00
Eccentric tail implant % alive	0	0.4				0	0.5		1.00
Neck protoplasma droplets % alive	13.2	89.4				14.9	8.0		1.00
Connect piece protoplasma droplets % alive	4.6	6.6				6.0	5.7		1.00
Normal % alive	43.6	158.4				34.2	12.7		1.00
Abnormal acrosome % dead	8.4	7.8				6.5	6.8		1.00
Abnormal head shape % dead	8.2	8.8				10.4	4.9		1.00
Detached heads % dead	14.7	195.6				15.9	15.9		1.00
Abnormal post acrosomal region % dead	0.6	1.7				1.4	2.0		1.00
Abnormal connecting piece % dead	8.5	78.6				5.8	8.9		1.00
Abnormal tail % dead	1.5	4.1				2.6	3.1		1.00
Clipped tail % dead	1.7	4.0				1.6	0.7		1.00
Double form % dead	0	0				0	0		1.00
Eccentric tail implant % dead	0	0				0	0		1.00
Neck protoplasma droplets % dead	3.5	55.1				2.2	6.2		1.00
Connect piece protoplasma droplets % dead	1.3	4.2				1.2	3.3		1.00
Normal % dead	35.8	16.9				34.5	14.7		1.00

[truncated: 1 more sheets: Table S11]
