# Supplementary material for: Deficiency in homozygous haplotypes reveals recessive lethal variants affecting fertility and viability in the Friesian horse
Source: BMC Genomics. 2026 Mar 11;27:389. doi: 10.1186/s12864-026-12728-5 (PMC13088515; doi:10.1186/s12864-026-12728-5)
Supplement: Supplementary file 3 — Additional file 3. [file 12864_2026_12728_MOESM3_ESM.zip]

Archive with 9 entries (8 files):
- Additionalfile3/
- Additionalfile3/Genotypes_70K_8263horses_FH1.vcf.gz
- Additionalfile3/Genotypes_70K_8263horses_FH10.vcf.gz
- Additionalfile3/Genotypes_70K_8263horses_FH234.vcf.gz
- Additionalfile3/Genotypes_70K_8263horses_FH5.vcf.gz
- Additionalfile3/Genotypes_70K_8263horses_FH6.vcf.gz
- Additionalfile3/Genotypes_70K_8263horses_FH7.vcf.gz
- Additionalfile3/Genotypes_70K_8263horses_FH8.vcf.gz
- Additionalfile3/Genotypes_70K_8263horses_FH9.vcf.gz
